# Supplementary material for: Conformational control of Pd2L4 assemblies with unsymmetrical ligands
Source: Chem Sci. 2019 Nov 28;11(3):677–83. doi: 10.1039/c9sc05534g (PMC8146399; doi:10.1039/c9sc05534g)
Supplement: SC-011-C9SC05534G-s002 [file SC-011-C9SC05534G-s002.cif]

# Electronic Supplementary Material (ESI) for Chemical Science.
# This journal is © The Royal Society of Chemistry 2020

####################################################################### 
# 
# This file contains crystal structure data downloaded from the 
# Cambridge Structural Database (CSD) hosted by the Cambridge 
# Crystallographic Data Centre (CCDC).
# 
# Full information about CCDC data access policies and citation 
# guidelines are available at http://www.ccdc.cam.ac.uk/access/V1 
# 
# Audit and citation data items may have been added by the CCDC. 
# Please retain this information to preserve the provenance of 
# this file and to allow appropriate attribution of the data. 
# 
#######################################################################

data_cis-Pd2_2_4-BF4_4
_database_code_depnum_ccdc_archive 'CCDC 1946272'
loop_
_audit_author_name
_audit_author_address
'Andrew White'
;Imperial College London
United Kingdom
;
_audit_update_record             
;
2019-11-25 deposited with the CCDC.	2019-11-28 downloaded from the CCDC.
;

_audit_creation_method           SHELXL-2018/3
_shelx_SHELXL_version_number     2018/3
_chemical_name_systematic        ?
_chemical_name_common            ?
_chemical_melting_point          ?
_chemical_formula_moiety         'C88 H56 N8 Pd2, 4(B F4), 4(C4 H10 O)'
_chemical_formula_sum            'C104 H96 B4 F16 N8 O4 Pd2'
_chemical_formula_weight         2081.92

loop_
_atom_type_symbol
_atom_type_description
_atom_type_scat_dispersion_real
_atom_type_scat_dispersion_imag
_atom_type_scat_source
C C 0.0181 0.0091 'International Tables Vol C Tables 4.2.6.8 and 6.1.1.4'
H H 0.0000 0.0000 'International Tables Vol C Tables 4.2.6.8 and 6.1.1.4'
B B 0.0090 0.0039 'International Tables Vol C Tables 4.2.6.8 and 6.1.1.4'
F F 0.0727 0.0534 'International Tables Vol C Tables 4.2.6.8 and 6.1.1.4'
N N 0.0311 0.0180 'International Tables Vol C Tables 4.2.6.8 and 6.1.1.4'
O O 0.0492 0.0322 'International Tables Vol C Tables 4.2.6.8 and 6.1.1.4'
Pd Pd 0.1215 3.9337 'International Tables Vol C Tables 4.2.6.8 and 6.1.1.4'

_space_group_crystal_system      monoclinic
_space_group_IT_number           15
_space_group_name_H-M_alt        'I 2/a'
_space_group_name_Hall           '-I 2ya'

_shelx_space_group_comment       
; 
The symmetry employed for this shelxl refinement is uniquely defined 
by the following loop, which should always be used as a source of 
symmetry information in preference to the above space-group names. 
They are only intended as comments. 
;

loop_
_space_group_symop_operation_xyz
'x, y, z'
'-x+1/2, y, -z'
'x+1/2, y+1/2, z+1/2'
'-x+1, y+1/2, -z+1/2'
'-x, -y, -z'
'x-1/2, -y, z'
'-x+1/2, -y+1/2, -z+1/2'
'x, -y+1/2, z+1/2'

_cell_length_a                   28.3600(4)
_cell_length_b                   12.35285(17)
_cell_length_c                   27.6660(4)
_cell_angle_alpha                90
_cell_angle_beta                 94.6541(14)
_cell_angle_gamma                90
_cell_volume                     9660.2(2)
_cell_formula_units_Z            4
_cell_measurement_temperature    173(2)
_cell_measurement_reflns_used    7401
_cell_measurement_theta_min      4.2760
_cell_measurement_theta_max      72.7860

_exptl_crystal_description       'platy needles'
_exptl_crystal_colour            Colourless
_exptl_crystal_density_meas      ?
_exptl_crystal_density_method    ?
_exptl_crystal_density_diffrn    1.431
_exptl_crystal_F_000             4256
_exptl_transmission_factor_min   ?
_exptl_transmission_factor_max   ?
_exptl_crystal_size_max          0.346
_exptl_crystal_size_mid          0.283
_exptl_crystal_size_min          0.100
_exptl_absorpt_coefficient_mu    3.749
_shelx_estimated_absorpt_T_min   ?
_shelx_estimated_absorpt_T_max   ?
_exptl_absorpt_correction_type   analytical
_exptl_absorpt_correction_T_min  0.485
_exptl_absorpt_correction_T_max  0.791
_exptl_absorpt_process_details   
; 
CrysAlisPro 1.171.38.46 (Rigaku Oxford Diffraction, 2015) 
Analytical numeric absorption correction using a multifaceted crystal 
model based on expressions derived by R.C. Clark & J.S. Reid. 
(Clark, R. C. & Reid, J. S. (1995). Acta Cryst. A51, 887-897) 
Empirical absorption correction using spherical harmonics, 
implemented in SCALE3 ABSPACK scaling algorithm. 
;
_exptl_absorpt_special_details   ?
_diffrn_ambient_temperature      173(2)
_diffrn_radiation_wavelength     1.54184
_diffrn_radiation_type           CuK\a
_diffrn_source                   'Enhance Ultra (Cu) X-ray Source'
_diffrn_measurement_device_type  'Agilent Xcalibur PX Ultra A'
_diffrn_measurement_method       'omega scans'
_diffrn_detector_area_resol_mean 10.4115
_diffrn_reflns_number            15734
_diffrn_reflns_av_unetI/netI     0.0356
_diffrn_reflns_av_R_equivalents  0.0268
_diffrn_reflns_limit_h_min       -34
_diffrn_reflns_limit_h_max       33
_diffrn_reflns_limit_k_min       -15
_diffrn_reflns_limit_k_max       10
_diffrn_reflns_limit_l_min       -31
_diffrn_reflns_limit_l_max       34
_diffrn_reflns_theta_min         3.905
_diffrn_reflns_theta_max         73.463
_diffrn_reflns_theta_full        67.684
_diffrn_measured_fraction_theta_max 0.950
_diffrn_measured_fraction_theta_full 0.987
_diffrn_reflns_Laue_measured_fraction_max 0.950
_diffrn_reflns_Laue_measured_fraction_full 0.987
_diffrn_reflns_point_group_measured_fraction_max 0.950
_diffrn_reflns_point_group_measured_fraction_full 0.987
_reflns_number_total             9259
_reflns_number_gt                7879
_reflns_threshold_expression     'I > 2\s(I)'
_reflns_Friedel_coverage         0.000
_reflns_Friedel_fraction_max     .
_reflns_Friedel_fraction_full    .

_reflns_special_details          
; 
 Reflections were merged by SHELXL according to the crystal 
 class for the calculation of statistics and refinement. 
  
 Structure factors included contributions from the .fab file. 
  
 _reflns_Friedel_fraction is defined as the number of unique 
 Friedel pairs measured divided by the number that would be 
 possible theoretically, ignoring centric projections and 
 systematic absences. 
;

_computing_data_collection       'CrysAlisPro, Rigaku OD'
_computing_cell_refinement       'CrysAlisPro, Rigaku OD'
_computing_data_reduction        'CrysAlisPro, Rigaku OD'
_computing_structure_solution    'SHELXS-2014 (Sheldrick, 2017)'
_computing_structure_refinement  'SHELXL-2018/3 (Sheldrick, 2018)'
_computing_molecular_graphics    'Bruker SHELXTL'
_computing_publication_material  'CIFTAB-2014 (Sheldrick, 2017)'
_refine_special_details          SQUEEZE
_refine_ls_structure_factor_coef Fsqd
_refine_ls_matrix_type           full
_refine_ls_weighting_scheme      calc
_refine_ls_weighting_details     
'w=1/[\s^2^(Fo^2^)+(0.0580P)^2^+8.4784P] where P=(Fo^2^+2Fc^2^)/3'
_atom_sites_solution_primary     ?
_atom_sites_solution_secondary   ?
_atom_sites_solution_hydrogens   geom
_refine_ls_hydrogen_treatment    constr
_refine_ls_extinction_method     none
_refine_ls_extinction_coef       .
_refine_ls_number_reflns         9259
_refine_ls_number_parameters     555
_refine_ls_number_restraints     198
_refine_ls_R_factor_all          0.0494
_refine_ls_R_factor_gt           0.0419
_refine_ls_wR_factor_ref         0.1190
_refine_ls_wR_factor_gt          0.1118
_refine_ls_goodness_of_fit_ref   1.055
_refine_ls_restrained_S_all      1.053
_refine_ls_shift/su_max          0.003
_refine_ls_shift/su_mean         0.000

loop_
_atom_site_label
_atom_site_type_symbol
_atom_site_fract_x
_atom_site_fract_y
_atom_site_fract_z
_atom_site_U_iso_or_equiv
_atom_site_adp_type
_atom_site_occupancy
_atom_site_site_symmetry_order
_atom_site_calc_flag
_atom_site_refinement_flags_posn
_atom_site_refinement_flags_adp
_atom_site_refinement_flags_occupancy
_atom_site_disorder_assembly
_atom_site_disorder_group
Pd1 Pd 0.38683(2) 0.35765(2) 0.84274(2) 0.04936(9) Uani 1 1 d . . . . .
N1 N 0.44962(9) 0.3660(2) 0.81262(10) 0.0523(6) Uani 1 1 d . . . . .
C2 C 0.45706(10) 0.3199(3) 0.77065(11) 0.0505(7) Uani 1 1 d . . . . .
H2A H 0.432165 0.279141 0.754422 0.061 Uiso 1 1 calc R U . . .
C3 C 0.49996(11) 0.3286(3) 0.74912(13) 0.0542(7) Uani 1 1 d . . . . .
C4 C 0.50719(11) 0.2842(3) 0.70267(13) 0.0593(8) Uani 1 1 d . . . . .
C5 C 0.55132(12) 0.2948(4) 0.68510(16) 0.0734(10) Uani 1 1 d . . . . .
H5A H 0.556896 0.263205 0.654787 0.088 Uiso 1 1 calc R U . . .
C6 C 0.58778(13) 0.3512(4) 0.71111(18) 0.0828(12) Uani 1 1 d . . . . .
H6A H 0.617377 0.359187 0.697702 0.099 Uiso 1 1 calc R U . . .
C7 C 0.58168(13) 0.3946(4) 0.75512(17) 0.0804(12) Uani 1 1 d . . . . .
H7A H 0.607257 0.430427 0.772756 0.096 Uiso 1 1 calc R U . . .
C8 C 0.53722(12) 0.3868(3) 0.77497(15) 0.0661(9) Uani 1 1 d . . . . .
C9 C 0.52794(13) 0.4362(4) 0.81824(16) 0.0786(11) Uani 1 1 d . . . . .
H9A H 0.552207 0.476369 0.835825 0.094 Uiso 1 1 calc R U . . .
C10 C 0.48493(13) 0.4281(3) 0.83581(15) 0.0731(10) Uani 1 1 d . . . . .
H10A H 0.478978 0.465855 0.864611 0.088 Uiso 1 1 calc R U . . .
C11 C 0.46953(11) 0.2349(3) 0.67317(13) 0.0592(8) Uani 1 1 d . . . . .
C12 C 0.43936(11) 0.1975(3) 0.64577(13) 0.0604(8) Uani 1 1 d . . . . .
C13 C 0.40300(12) 0.1512(3) 0.61298(12) 0.0570(7) Uani 1 1 d . . . . .
C14 C 0.35572(12) 0.1595(3) 0.62309(12) 0.0576(8) Uani 1 1 d . . . . .
H14A H 0.348017 0.195665 0.651715 0.069 Uiso 1 1 calc R U . . .
C15 C 0.31976(11) 0.1159(3) 0.59206(11) 0.0525(7) Uani 1 1 d D . . . .
C16 C 0.33217(13) 0.0610(3) 0.55064(12) 0.0650(9) Uani 1 1 d . . . . .
H16A H 0.308165 0.030151 0.528958 0.078 Uiso 1 1 calc R U . . .
C17 C 0.37889(14) 0.0516(4) 0.54111(14) 0.0744(10) Uani 1 1 d . . . . .
H17A H 0.386779 0.013141 0.513133 0.089 Uiso 1 1 calc R U . . .
C18 C 0.41429(13) 0.0969(3) 0.57145(13) 0.0667(9) Uani 1 1 d . . . . .
H18A H 0.446327 0.091057 0.564076 0.080 Uiso 1 1 calc R U . . .
C19 C 0.26894(12) 0.1237(4) 0.60523(19) 0.0470(18) Uani 0.670(15) 1 d DG U P A
1
C20 C 0.25867(11) 0.1894(6) 0.6438(3) 0.065(2) Uani 0.670(15) 1 d G U P A 1
H20A H 0.283234 0.228921 0.661281 0.078 Uiso 0.670(15) 1 calc R U P A 1
C21 C 0.21247(12) 0.1973(6) 0.6568(3) 0.069(2) Uani 0.670(15) 1 d G U P A 1
H21A H 0.205460 0.242126 0.683181 0.083 Uiso 0.670(15) 1 calc R U P A 1
N22 N 0.17654(10) 0.1394(4) 0.63125(19) 0.0434(12) Uani 0.670(15) 1 d G U P A 1
C23 C 0.18680(15) 0.0738(5) 0.59267(18) 0.058(2) Uani 0.670(15) 1 d G U P A 1
H23A H 0.162242 0.034260 0.575195 0.070 Uiso 0.670(15) 1 calc R U P A 1
C24 C 0.23300(18) 0.0659(5) 0.57966(16) 0.0516(17) Uani 0.670(15) 1 d G U P A 1
H24A H 0.240016 0.021053 0.553294 0.062 Uiso 0.670(15) 1 calc R U P A 1
C19' C 0.2696(3) 0.1355(8) 0.6001(4) 0.055(4) Uiso 0.330(15) 1 d DG U P A 2
C20' C 0.2566(2) 0.2270(8) 0.6250(4) 0.055(3) Uiso 0.330(15) 1 d G U P A 2
H20B H 0.279260 0.281778 0.633552 0.066 Uiso 0.330(15) 1 calc R U P A 2
C21' C 0.2103(3) 0.2385(9) 0.6374(4) 0.057(3) Uiso 0.330(15) 1 d G U P A 2
H21B H 0.201371 0.301055 0.654400 0.068 Uiso 0.330(15) 1 calc R U P A 2
N22' N 0.1771(2) 0.1584(8) 0.6249(4) 0.057(4) Uiso 0.330(15) 1 d G U P A 2
C23' C 0.1902(3) 0.0669(7) 0.6000(5) 0.030(2) Uiso 0.330(15) 1 d G U P A 2
H23B H 0.167488 0.012134 0.591405 0.036 Uiso 0.330(15) 1 calc R U P A 2
C24' C 0.2364(4) 0.0554(7) 0.5876(5) 0.042(3) Uiso 0.330(15) 1 d G U P A 2
H24B H 0.245378 -0.007144 0.570556 0.051 Uiso 0.330(15) 1 calc R U P A 2
N31 N 0.08664(8) 0.2361(2) 0.60073(9) 0.0511(6) Uani 1 1 d . . . . .
C32 C 0.09991(10) 0.3376(3) 0.59482(11) 0.0513(7) Uani 1 1 d . . . . .
H32A H 0.120133 0.370762 0.619591 0.062 Uiso 1 1 calc R U . . .
C33 C 0.08524(11) 0.3984(3) 0.55331(11) 0.0533(7) Uani 1 1 d . . . . .
C34 C 0.10032(12) 0.5075(3) 0.54612(12) 0.0588(8) Uani 1 1 d . . . . .
C35 C 0.08394(14) 0.5622(3) 0.50479(13) 0.0699(9) Uani 1 1 d . . . . .
H35A H 0.092976 0.635401 0.500442 0.084 Uiso 1 1 calc R U . . .
C36 C 0.05359(15) 0.5101(4) 0.46854(14) 0.0796(11) Uani 1 1 d . . . . .
H36A H 0.043076 0.548587 0.439950 0.096 Uiso 1 1 calc R U . . .
C37 C 0.03943(14) 0.4065(4) 0.47406(13) 0.0755(11) Uani 1 1 d . . . . .
H37A H 0.019547 0.372741 0.449197 0.091 Uiso 1 1 calc R U . . .
C38 C 0.05409(12) 0.3485(3) 0.51667(12) 0.0605(8) Uani 1 1 d . . . . .
C39 C 0.04027(13) 0.2409(3) 0.52508(13) 0.0670(9) Uani 1 1 d . . . . .
H39A H 0.019049 0.205436 0.501898 0.080 Uiso 1 1 calc R U . . .
C40 C 0.05665(12) 0.1876(3) 0.56539(13) 0.0624(8) Uani 1 1 d . . . . .
H40A H 0.047303 0.114585 0.569649 0.075 Uiso 1 1 calc R U . . .
C41 C 0.13439(12) 0.5597(3) 0.57974(12) 0.0578(8) Uani 1 1 d . . . . .
C42 C 0.16483(12) 0.6068(3) 0.60343(12) 0.0583(8) Uani 1 1 d . . . . .
C43 C 0.20303(13) 0.6608(3) 0.63096(12) 0.0575(8) Uani 1 1 d . . . . .
C44 C 0.23283(11) 0.6016(3) 0.66348(12) 0.0547(7) Uani 1 1 d . . . . .
H44A H 0.227150 0.526500 0.667531 0.066 Uiso 1 1 calc R U . . .
C45 C 0.27092(12) 0.6503(3) 0.69030(12) 0.0556(7) Uani 1 1 d D . . . .
C46 C 0.27776(14) 0.7604(3) 0.68509(15) 0.0729(11) Uani 1 1 d . . . . .
H46A H 0.302793 0.795602 0.703860 0.087 Uiso 1 1 calc R U . . .
C47 C 0.24834(17) 0.8196(3) 0.65270(19) 0.0899(15) Uani 1 1 d . . . . .
H47A H 0.253825 0.894938 0.649026 0.108 Uiso 1 1 calc R U . . .
C48 C 0.21116(15) 0.7712(3) 0.62563(16) 0.0758(11) Uani 1 1 d . . . . .
H48A H 0.191232 0.812795 0.603495 0.091 Uiso 1 1 calc R U . . .
C49 C 0.30305(13) 0.5865(2) 0.72330(11) 0.0477(17) Uani 0.678(8) 1 d DG U P B 1
C50 C 0.30906(16) 0.4772(3) 0.71360(12) 0.0621(17) Uani 0.678(8) 1 d G U P B 1
H50A H 0.294302 0.446237 0.684789 0.075 Uiso 0.678(8) 1 calc R U P B 1
C51 C 0.33668(16) 0.4131(2) 0.74606(14) 0.0615(17) Uani 0.678(8) 1 d G U P B 1
H51A H 0.340793 0.338378 0.739433 0.074 Uiso 0.678(8) 1 calc R U P B 1
N52 N 0.35828(12) 0.4583(2) 0.78822(11) 0.0484(14) Uani 0.678(8) 1 d G U P B 1
C53 C 0.35226(15) 0.5677(2) 0.79792(11) 0.0533(12) Uani 0.678(8) 1 d G U P B 1
H53A H 0.367024 0.598579 0.826735 0.064 Uiso 0.678(8) 1 calc R U P B 1
C54 C 0.32465(15) 0.63173(19) 0.76546(13) 0.0546(12) Uani 0.678(8) 1 d G U P B
1
H54A H 0.320534 0.706440 0.772092 0.066 Uiso 0.678(8) 1 calc R U P B 1
C49' C 0.3008(3) 0.5740(6) 0.7267(3) 0.062(5) Uiso 0.322(8) 1 d DG U P B 2
C50' C 0.2883(3) 0.4664(6) 0.7330(3) 0.056(3) Uiso 0.322(8) 1 d G U P B 2
H50B H 0.261553 0.436986 0.714653 0.068 Uiso 0.322(8) 1 calc R U P B 2
C51' C 0.3150(3) 0.4019(5) 0.7660(3) 0.061(3) Uiso 0.322(8) 1 d G U P B 2
H51B H 0.306466 0.328373 0.770314 0.073 Uiso 0.322(8) 1 calc R U P B 2
N52' N 0.3542(3) 0.4450(6) 0.7928(3) 0.056(3) Uiso 0.322(8) 1 d G U P B 2
C53' C 0.3666(2) 0.5526(7) 0.7865(3) 0.043(2) Uiso 0.322(8) 1 d G U P B 2
H53B H 0.393391 0.582044 0.804843 0.052 Uiso 0.322(8) 1 calc R U P B 2
C54' C 0.3400(3) 0.6171(5) 0.7535(3) 0.049(3) Uiso 0.322(8) 1 d G U P B 2
H54B H 0.348479 0.690659 0.749182 0.058 Uiso 0.322(8) 1 calc R U P B 2
B60 B 0.3274(2) 0.0988(6) 0.7577(3) 0.056(2) Uani 0.687(14) 1 d D U P C 1
F61 F 0.3609(3) 0.1641(6) 0.73905(18) 0.0866(17) Uani 0.687(14) 1 d D U P C 1
F62 F 0.3430(2) 0.0733(6) 0.80481(14) 0.0784(13) Uani 0.687(14) 1 d D U P C 1
F63 F 0.28476(18) 0.1529(5) 0.7577(3) 0.102(3) Uani 0.687(14) 1 d D U P C 1
F64 F 0.3204(2) 0.0059(4) 0.7304(3) 0.080(2) Uani 0.687(14) 1 d D U P C 1
B60' B 0.3318(5) 0.1059(12) 0.7510(6) 0.071(6) Uiso 0.313(14) 1 d D U P C 2
F61' F 0.3757(4) 0.1373(10) 0.7391(5) 0.079(3) Uiso 0.313(14) 1 d D U P C 2
F62' F 0.3313(5) 0.0996(11) 0.8008(4) 0.078(4) Uiso 0.313(14) 1 d D U P C 2
F63' F 0.2989(3) 0.1819(6) 0.7340(4) 0.068(2) Uiso 0.313(14) 1 d D U P C 2
F64' F 0.3203(6) 0.0070(10) 0.7305(6) 0.096(6) Uiso 0.313(14) 1 d D U P C 2
B70 B 0.57234(14) 0.1324(3) 0.56164(14) 0.0565(8) Uani 1 1 d . . . . .
F71 F 0.55053(10) 0.2280(2) 0.56911(10) 0.0912(7) Uani 1 1 d . . . . .
F72 F 0.54221(9) 0.0655(2) 0.53399(11) 0.0977(8) Uani 1 1 d . . . . .
F73 F 0.61320(12) 0.1497(3) 0.53944(13) 0.1123(10) Uani 1 1 d . . . . .
F74 F 0.58520(11) 0.0809(2) 0.60471(10) 0.1049(9) Uani 1 1 d . . . . .

loop_
_atom_site_aniso_label
_atom_site_aniso_U_11
_atom_site_aniso_U_22
_atom_site_aniso_U_33
_atom_site_aniso_U_23
_atom_site_aniso_U_13
_atom_site_aniso_U_12
Pd1 0.04039(12) 0.05121(14) 0.05430(14) -0.01029(9) -0.00951(9) 0.00088(8)
N1 0.0412(12) 0.0508(14) 0.0628(15) -0.0083(11) -0.0087(11) -0.0039(10)
C2 0.0413(14) 0.0510(15) 0.0571(17) -0.0019(13) -0.0083(12) -0.0048(12)
C3 0.0413(14) 0.0544(17) 0.0657(18) 0.0004(14) -0.0033(13) -0.0056(13)
C4 0.0463(16) 0.0606(18) 0.071(2) 0.0003(16) 0.0018(14) -0.0027(14)
C5 0.0490(18) 0.090(3) 0.082(2) 0.005(2) 0.0102(17) -0.0020(18)
C6 0.0432(18) 0.109(3) 0.097(3) 0.015(3) 0.0083(18) -0.0103(19)
C7 0.0500(19) 0.095(3) 0.094(3) 0.011(2) -0.0070(19) -0.025(2)
C8 0.0465(17) 0.070(2) 0.080(2) 0.0002(18) -0.0071(16) -0.0162(15)
C9 0.057(2) 0.088(3) 0.088(3) -0.016(2) -0.0086(18) -0.0270(19)
C10 0.065(2) 0.077(2) 0.075(2) -0.021(2) -0.0099(17) -0.0166(18)
C11 0.0483(16) 0.067(2) 0.0628(19) -0.0057(16) 0.0093(14) -0.0008(15)
C12 0.0475(16) 0.073(2) 0.0617(19) -0.0045(17) 0.0095(14) -0.0046(15)
C13 0.0540(17) 0.0660(19) 0.0510(16) -0.0023(14) 0.0044(13) -0.0009(15)
C14 0.0535(17) 0.069(2) 0.0500(16) -0.0106(15) 0.0042(13) -0.0010(15)
C15 0.0509(16) 0.0588(17) 0.0476(15) -0.0082(13) 0.0030(12) 0.0019(13)
C16 0.065(2) 0.077(2) 0.0525(17) -0.0199(17) 0.0002(15) 0.0004(17)
C17 0.073(2) 0.093(3) 0.0582(19) -0.022(2) 0.0117(17) 0.005(2)
C18 0.0586(19) 0.082(2) 0.0609(19) -0.0074(18) 0.0138(15) 0.0037(18)
C19 0.047(3) 0.046(3) 0.047(3) -0.005(2) -0.0027(17) 0.0029(18)
C20 0.054(3) 0.065(4) 0.075(4) -0.034(4) 0.010(2) -0.016(2)
C21 0.052(3) 0.073(4) 0.083(5) -0.035(4) 0.012(3) -0.013(3)
N22 0.042(2) 0.0343(19) 0.051(2) -0.0083(18) -0.0104(15) -0.0032(14)
C23 0.065(4) 0.063(3) 0.044(3) -0.001(2) -0.016(2) 0.003(2)
C24 0.060(3) 0.057(3) 0.035(2) -0.002(2) -0.011(2) 0.005(2)
N31 0.0421(12) 0.0560(14) 0.0536(13) -0.0126(11) -0.0068(10) 0.0001(11)
C32 0.0448(15) 0.0580(17) 0.0494(15) -0.0099(13) -0.0072(12) -0.0029(13)
C33 0.0481(15) 0.0610(18) 0.0486(15) -0.0058(14) -0.0087(12) 0.0012(14)
C34 0.0552(17) 0.067(2) 0.0517(16) -0.0025(15) -0.0088(13) 0.0001(15)
C35 0.072(2) 0.076(2) 0.0583(19) 0.0065(17) -0.0139(16) -0.0043(19)
C36 0.078(2) 0.101(3) 0.056(2) 0.010(2) -0.0198(18) -0.002(2)
C37 0.069(2) 0.098(3) 0.0554(19) -0.008(2) -0.0205(17) -0.007(2)
C38 0.0503(17) 0.074(2) 0.0541(17) -0.0102(16) -0.0124(14) 0.0023(15)
C39 0.0580(19) 0.078(2) 0.062(2) -0.0197(18) -0.0165(15) -0.0073(17)
C40 0.0552(18) 0.0624(19) 0.066(2) -0.0124(16) -0.0163(15) -0.0054(15)
C41 0.0632(19) 0.0544(17) 0.0533(16) 0.0049(14) -0.0113(14) 0.0015(15)
C42 0.0610(18) 0.0567(17) 0.0544(17) 0.0076(14) -0.0134(14) -0.0004(15)
C43 0.0623(19) 0.0528(17) 0.0549(17) 0.0019(14) -0.0107(14) -0.0025(14)
C44 0.0590(17) 0.0485(16) 0.0539(16) 0.0015(13) -0.0114(14) -0.0050(14)
C45 0.0589(18) 0.0489(16) 0.0564(17) -0.0030(13) -0.0114(14) -0.0042(13)
C46 0.074(2) 0.0536(19) 0.085(3) -0.0020(18) -0.028(2) -0.0108(17)
C47 0.101(3) 0.0485(19) 0.113(4) 0.012(2) -0.037(3) -0.011(2)
C48 0.081(2) 0.0536(19) 0.087(3) 0.0102(18) -0.025(2) 0.0012(18)
C49 0.049(3) 0.042(2) 0.050(3) -0.0007(18) -0.0126(18) -0.0085(18)
C50 0.075(4) 0.048(3) 0.059(3) -0.011(2) -0.023(3) 0.007(2)
C51 0.074(3) 0.046(2) 0.060(3) -0.008(2) -0.027(3) 0.007(2)
N52 0.043(2) 0.048(2) 0.051(2) -0.0066(16) -0.0168(16) 0.0012(16)
C53 0.047(3) 0.058(3) 0.053(3) -0.010(2) -0.007(2) 0.000(2)
C54 0.055(3) 0.049(2) 0.058(3) -0.011(2) -0.007(2) -0.001(2)
B60 0.046(3) 0.056(3) 0.064(4) -0.019(3) -0.011(2) 0.006(2)
F61 0.098(4) 0.085(3) 0.076(2) 0.008(2) -0.002(2) -0.029(3)
F62 0.080(3) 0.094(3) 0.060(2) 0.0020(19) -0.0012(18) -0.001(3)
F63 0.066(2) 0.099(3) 0.136(5) -0.055(4) -0.025(3) 0.032(2)
F64 0.050(2) 0.059(2) 0.126(5) -0.052(3) -0.0193(17) 0.0117(13)
B70 0.058(2) 0.0519(19) 0.058(2) 0.0005(16) -0.0065(16) 0.0064(16)
F71 0.1058(18) 0.0745(14) 0.0894(16) -0.0068(12) -0.0163(14) 0.0313(13)
F72 0.0886(16) 0.0748(14) 0.122(2) -0.0128(14) -0.0423(15) 0.0007(13)
F73 0.106(2) 0.118(2) 0.117(2) -0.0368(19) 0.0372(18) -0.0255(17)
F74 0.124(2) 0.0938(18) 0.0895(17) 0.0261(15) -0.0387(16) 0.0108(16)

_geom_special_details            
; 
 All esds (except the esd in the dihedral angle between two l.s. planes) 
 are estimated using the full covariance matrix.  The cell esds are taken 
 into account individually in the estimation of esds in distances, angles 
 and torsion angles; correlations between esds in cell parameters are only 
 used when they are defined by crystal symmetry.  An approximate (isotropic) 
 treatment of cell esds is used for estimating esds involving l.s. planes. 
;

loop_
_geom_bond_atom_site_label_1
_geom_bond_atom_site_label_2
_geom_bond_distance
_geom_bond_site_symmetry_2
_geom_bond_publ_flag
Pd1 N52' 1.930(5) . ?
Pd1 N22 1.990(17) 7_556 ?
Pd1 N1 2.029(3) . ?
Pd1 N31 2.040(3) 7_556 ?
Pd1 N52 2.069(2) . ?
Pd1 N22' 2.10(5) 7_556 ?
N1 C2 1.325(4) . ?
N1 C10 1.378(4) . ?
C2 C3 1.401(5) . ?
C3 C8 1.422(5) . ?
C3 C4 1.427(5) . ?
C4 C5 1.385(5) . ?
C4 C11 1.427(5) . ?
C5 C6 1.397(6) . ?
C6 C7 1.354(7) . ?
C7 C8 1.419(6) . ?
C8 C9 1.388(6) . ?
C9 C10 1.353(6) . ?
C11 C12 1.190(5) . ?
C12 C13 1.436(5) . ?
C13 C18 1.390(5) . ?
C13 C14 1.396(5) . ?
C14 C15 1.388(4) . ?
C15 C16 1.400(4) . ?
C15 C19' 1.476(7) . ?
C15 C19 1.518(4) . ?
C16 C17 1.377(5) . ?
C17 C18 1.374(5) . ?
C19 C20 1.3900 . ?
C19 C24 1.3900 . ?
C20 C21 1.3900 . ?
C21 N22 1.3900 . ?
N22 C23 1.3900 . ?
C23 C24 1.3900 . ?
C19' C20' 1.3900 . ?
C19' C24' 1.3900 . ?
C20' C21' 1.3900 . ?
C21' N22' 1.3900 . ?
N22' C23' 1.3900 . ?
C23' C24' 1.3900 . ?
N31 C32 1.324(4) . ?
N31 C40 1.380(4) . ?
C32 C33 1.406(5) . ?
C33 C38 1.430(4) . ?
C33 C34 1.433(5) . ?
C34 C35 1.376(5) . ?
C34 C41 1.438(4) . ?
C35 C36 1.422(5) . ?
C36 C37 1.353(7) . ?
C37 C38 1.413(5) . ?
C38 C39 1.411(6) . ?
C39 C40 1.345(5) . ?
C41 C42 1.192(5) . ?
C42 C43 1.437(5) . ?
C43 C44 1.391(4) . ?
C43 C48 1.393(5) . ?
C44 C45 1.396(4) . ?
C45 C46 1.384(5) . ?
C45 C49 1.466(4) . ?
C45 C49' 1.575(6) . ?
C46 C47 1.383(6) . ?
C47 C48 1.380(6) . ?
C49 C50 1.3900 . ?
C49 C54 1.3900 . ?
C50 C51 1.3900 . ?
C51 N52 1.3900 . ?
N52 C53 1.3900 . ?
C53 C54 1.3900 . ?
C49' C50' 1.3900 . ?
C49' C54' 1.3900 . ?
C50' C51' 1.3900 . ?
C51' N52' 1.3900 . ?
N52' C53' 1.3900 . ?
C53' C54' 1.3900 . ?
B60 F62 1.379(8) . ?
B60 F61 1.379(8) . ?
B60 F64 1.380(6) . ?
B60 F63 1.381(7) . ?
B60' F61' 1.369(13) . ?
B60' F64' 1.375(13) . ?
B60' F63' 1.379(13) . ?
B60' F62' 1.381(13) . ?
B70 F71 1.357(4) . ?
B70 F73 1.372(5) . ?
B70 F74 1.373(5) . ?
B70 F72 1.376(4) . ?

loop_
_geom_angle_atom_site_label_1
_geom_angle_atom_site_label_2
_geom_angle_atom_site_label_3
_geom_angle
_geom_angle_site_symmetry_1
_geom_angle_site_symmetry_3
_geom_angle_publ_flag
N52' Pd1 N1 93.7(3) . . ?
N22 Pd1 N1 175.0(13) 7_556 . ?
N52' Pd1 N31 172.7(3) . 7_556 ?
N22 Pd1 N31 91.2(11) 7_556 7_556 ?
N1 Pd1 N31 93.58(10) . 7_556 ?
N22 Pd1 N52 86.6(12) 7_556 . ?
N1 Pd1 N52 88.54(14) . . ?
N31 Pd1 N52 176.76(12) 7_556 . ?
N22 Pd1 N22' 7.7(15) 7_556 7_556 ?
N1 Pd1 N22' 177.2(19) . 7_556 ?
N31 Pd1 N22' 84.1(15) 7_556 7_556 ?
N52 Pd1 N22' 93.9(15) . 7_556 ?
C2 N1 C10 119.1(3) . . ?
C2 N1 Pd1 123.03(19) . . ?
C10 N1 Pd1 117.8(2) . . ?
N1 C2 C3 123.0(3) . . ?
C2 C3 C8 117.4(3) . . ?
C2 C3 C4 123.1(3) . . ?
C8 C3 C4 119.5(3) . . ?
C5 C4 C11 119.7(3) . . ?
C5 C4 C3 118.6(3) . . ?
C11 C4 C3 121.6(3) . . ?
C4 C5 C6 121.2(4) . . ?
C7 C6 C5 121.2(4) . . ?
C6 C7 C8 120.2(4) . . ?
C9 C8 C7 122.7(3) . . ?
C9 C8 C3 118.1(3) . . ?
C7 C8 C3 119.2(4) . . ?
C10 C9 C8 121.2(3) . . ?
C9 C10 N1 121.1(4) . . ?
C12 C11 C4 175.3(4) . . ?
C11 C12 C13 179.3(4) . . ?
C18 C13 C14 119.4(3) . . ?
C18 C13 C12 120.9(3) . . ?
C14 C13 C12 119.8(3) . . ?
C15 C14 C13 121.1(3) . . ?
C14 C15 C16 118.2(3) . . ?
C14 C15 C19' 120.7(5) . . ?
C16 C15 C19' 120.8(5) . . ?
C14 C15 C19 119.4(3) . . ?
C16 C15 C19 122.3(3) . . ?
C17 C16 C15 120.5(3) . . ?
C18 C17 C16 121.0(3) . . ?
C17 C18 C13 119.7(3) . . ?
C20 C19 C24 120.0 . . ?
C20 C19 C15 118.9(3) . . ?
C24 C19 C15 121.1(3) . . ?
C19 C20 C21 120.0 . . ?
N22 C21 C20 120.0 . . ?
C21 N22 C23 120.0 . . ?
C21 N22 Pd1 116.9(2) . 7_556 ?
C23 N22 Pd1 122.7(2) . 7_556 ?
N22 C23 C24 120.0 . . ?
C23 C24 C19 120.0 . . ?
C20' C19' C24' 120.0 . . ?
C20' C19' C15 120.5(6) . . ?
C24' C19' C15 119.1(6) . . ?
C21' C20' C19' 120.0 . . ?
C20' C21' N22' 120.0 . . ?
C23' N22' C21' 120.0 . . ?
C24' C23' N22' 120.0 . . ?
C23' C24' C19' 120.0 . . ?
C32 N31 C40 119.3(3) . . ?
C32 N31 Pd1 122.80(19) . 7_556 ?
C40 N31 Pd1 117.7(2) . 7_556 ?
N31 C32 C33 122.6(3) . . ?
C32 C33 C38 118.2(3) . . ?
C32 C33 C34 123.0(3) . . ?
C38 C33 C34 118.8(3) . . ?
C35 C34 C33 119.5(3) . . ?
C35 C34 C41 118.8(3) . . ?
C33 C34 C41 121.6(3) . . ?
C34 C35 C36 120.5(4) . . ?
C37 C36 C35 121.1(4) . . ?
C36 C37 C38 120.3(3) . . ?
C39 C38 C37 123.3(3) . . ?
C39 C38 C33 117.0(3) . . ?
C37 C38 C33 119.7(3) . . ?
C40 C39 C38 121.1(3) . . ?
C39 C40 N31 121.8(3) . . ?
C42 C41 C34 173.1(4) . . ?
C41 C42 C43 177.4(4) . . ?
C44 C43 C48 119.1(3) . . ?
C44 C43 C42 119.5(3) . . ?
C48 C43 C42 121.5(3) . . ?
C43 C44 C45 121.4(3) . . ?
C46 C45 C44 118.5(3) . . ?
C46 C45 C49 120.5(3) . . ?
C44 C45 C49 121.0(3) . . ?
C46 C45 C49' 125.6(4) . . ?
C44 C45 C49' 115.8(4) . . ?
C47 C46 C45 120.3(3) . . ?
C48 C47 C46 121.1(4) . . ?
C47 C48 C43 119.5(3) . . ?
C50 C49 C54 120.0 . . ?
C50 C49 C45 118.8(2) . . ?
C54 C49 C45 121.0(2) . . ?
C49 C50 C51 120.0 . . ?
N52 C51 C50 120.0 . . ?
C51 N52 C53 120.0 . . ?
C51 N52 Pd1 119.33(16) . . ?
C53 N52 Pd1 119.36(16) . . ?
N52 C53 C54 120.0 . . ?
C53 C54 C49 120.0 . . ?
C50' C49' C54' 120.0 . . ?
C50' C49' C45 121.5(5) . . ?
C54' C49' C45 118.5(5) . . ?
C51' C50' C49' 120.0 . . ?
C50' C51' N52' 120.0 . . ?
C53' N52' C51' 120.0 . . ?
C53' N52' Pd1 120.8(4) . . ?
C51' N52' Pd1 119.0(4) . . ?
C54' C53' N52' 120.0 . . ?
C53' C54' C49' 120.0 . . ?
F62 B60 F61 107.9(5) . . ?
F62 B60 F64 110.5(6) . . ?
F61 B60 F64 110.8(6) . . ?
F62 B60 F63 109.0(6) . . ?
F61 B60 F63 110.3(6) . . ?
F64 B60 F63 108.4(5) . . ?
F61' B60' F64' 109.9(11) . . ?
F61' B60' F63' 109.1(11) . . ?
F64' B60' F63' 109.5(11) . . ?
F61' B60' F62' 109.8(11) . . ?
F64' B60' F62' 110.0(11) . . ?
F63' B60' F62' 108.6(11) . . ?
F71 B70 F73 110.2(3) . . ?
F71 B70 F74 111.3(3) . . ?
F73 B70 F74 106.6(3) . . ?
F71 B70 F72 109.7(3) . . ?
F73 B70 F72 110.7(3) . . ?
F74 B70 F72 108.3(3) . . ?

_refine_diff_density_max         0.620
_refine_diff_density_min         -0.668
_refine_diff_density_rms         0.054

_shelx_res_file                  
; 
TITL JEML1903 in I2/a 
    JEML1903.res 
    created by SHELXL-2018/3 at 11:44:07 on 23-May-2019 
REM I2/a (#15 in standard setting) 
REM JL4-259 
CELL 1.54184  28.360014  12.352846  27.665953  90.0000  94.6541  90.0000 
ZERR    4.00   0.000384   0.000167   0.000436   0.0000   0.0014   0.0000 
LATT  2 
SYMM -x+1/2, y,-z 
SFAC C H B F N O Pd 
UNIT 416 384 16 64 32 16 8 
TEMP -100 
  
L.S. 6 0 93 
OMIT    17   8  21 
FMAP 2 
PLAN 10 
  
ACTA 
  
ABIN 
  
REM 'C88 H56 N8 Pd2, 4(B F4), 4(C4 H10 O)' 
REM C104 H96 B4 F16 N8 O4 Pd2 
  
REM SQUEEZE suggested 662 e/cell = 165.5 e/complex 
  
REM The solvents used were dimethylformamide (C3H7NO, 40e), diethylether 
REM (C4H10O, 42e) and acetonitrile (C2H3N, 22e) 
REM Before the use of SQUEEZE the solvent was clearly diethylether 
REM 4(C4 H10 O) = 168e, so this was used as the solvent present. 
  
REM So, the atom list is low by 2(C4 H10 O) = C8 H20 O2, and the UNIT is low 
REM by C64 H160 O16, i.e. C352 H224 B16 F64 N32 O0 Pd8 
  
REM SQUEEZE suggested 93 variables 
  
SADI C15 C19 C15 C19' 
SIMU 0.02 0.02 1 C19 > C24' 
  
SADI C45 C49 C45 C49' 
SIMU 0.02 0.02 1 C49 > C54' 
  
SADI B60  F61  B60  F62  B60  F63  B60  F64  = 
     B60' F61' B60' F62' B60' F63' B60' F64' 
SADI F61  F62  F61  F63  F61  F64  F62  F63  F62  F64  F63  F64  = 
     F61' F62' F61' F63' F61' F64' F62' F63' F62' F64' F63' F64' 
SIMU 0.02 0.02 1 B60 > F64' 
  
WGHT    0.058000    8.478399 
FVAR       1.34896   0.66973   0.67800   0.68654 
PD1   7    0.386829    0.357651    0.842737    11.00000    0.04039    0.05121 = 
         0.05430   -0.01029   -0.00951    0.00088 
N1    5    0.449625    0.366031    0.812615    11.00000    0.04116    0.05082 = 
         0.06285   -0.00829   -0.00871   -0.00387 
C2    1    0.457059    0.319929    0.770654    11.00000    0.04128    0.05104 = 
         0.05712   -0.00192   -0.00835   -0.00481 
AFIX  43 
H2A   2    0.432165    0.279141    0.754422    11.00000   -1.20000 
AFIX   0 
C3    1    0.499960    0.328585    0.749123    11.00000    0.04126    0.05444 = 
         0.06568    0.00042   -0.00329   -0.00560 
C4    1    0.507193    0.284176    0.702672    11.00000    0.04628    0.06059 = 
         0.07068    0.00032    0.00185   -0.00268 
C5    1    0.551322    0.294827    0.685102    11.00000    0.04905    0.09007 = 
         0.08191    0.00534    0.01017   -0.00199 
AFIX  43 
H5A   2    0.556896    0.263205    0.654787    11.00000   -1.20000 
AFIX   0 
C6    1    0.587781    0.351181    0.711114    11.00000    0.04316    0.10899 = 
         0.09671    0.01470    0.00830   -0.01027 
AFIX  43 
H6A   2    0.617377    0.359187    0.697702    11.00000   -1.20000 
AFIX   0 
C7    1    0.581680    0.394612    0.755120    11.00000    0.04997    0.09541 = 
         0.09372    0.01062   -0.00700   -0.02487 
AFIX  43 
H7A   2    0.607257    0.430427    0.772756    11.00000   -1.20000 
AFIX   0 
C8    1    0.537225    0.386805    0.774970    11.00000    0.04649    0.06995 = 
         0.07999    0.00019   -0.00713   -0.01624 
C9    1    0.527939    0.436186    0.818236    11.00000    0.05690    0.08824 = 
         0.08814   -0.01613   -0.00861   -0.02697 
AFIX  43 
H9A   2    0.552207    0.476369    0.835825    11.00000   -1.20000 
AFIX   0 
C10   1    0.484930    0.428112    0.835812    11.00000    0.06459    0.07675 = 
         0.07539   -0.02146   -0.00990   -0.01660 
AFIX  43 
H10A  2    0.478978    0.465855    0.864611    11.00000   -1.20000 
AFIX   0 
C11   1    0.469533    0.234939    0.673174    11.00000    0.04835    0.06725 = 
         0.06277   -0.00565    0.00925   -0.00076 
C12   1    0.439360    0.197531    0.645772    11.00000    0.04753    0.07276 = 
         0.06172   -0.00451    0.00952   -0.00465 
C13   1    0.402997    0.151192    0.612981    11.00000    0.05401    0.06600 = 
         0.05104   -0.00233    0.00441   -0.00094 
C14   1    0.355719    0.159500    0.623091    11.00000    0.05352    0.06919 = 
         0.04997   -0.01064    0.00424   -0.00103 
AFIX  43 
H14A  2    0.348017    0.195665    0.651715    11.00000   -1.20000 
AFIX   0 
C15   1    0.319759    0.115850    0.592058    11.00000    0.05095    0.05883 = 
         0.04763   -0.00817    0.00300    0.00194 
C16   1    0.332165    0.061038    0.550643    11.00000    0.06503    0.07659 = 
         0.05251   -0.01987    0.00015    0.00041 
AFIX  43 
H16A  2    0.308165    0.030151    0.528958    11.00000   -1.20000 
AFIX   0 
C17   1    0.378891    0.051566    0.541109    11.00000    0.07271    0.09331 = 
         0.05820   -0.02219    0.01170    0.00481 
AFIX  43 
H17A  2    0.386779    0.013141    0.513133    11.00000   -1.20000 
AFIX   0 
C18   1    0.414286    0.096853    0.571448    11.00000    0.05860    0.08213 = 
         0.06086   -0.00736    0.01382    0.00375 
AFIX  43 
H18A  2    0.446327    0.091057    0.564076    11.00000   -1.20000 
AFIX  66 
PART   1 
C19   1    0.268938    0.123746    0.605229    21.00000    0.04732    0.04600 = 
         0.04650   -0.00511   -0.00273    0.00291 
C20   1    0.258674    0.189406    0.643806    21.00000    0.05438    0.06522 = 
         0.07524   -0.03442    0.00993   -0.01562 
AFIX  43 
H20A  2    0.283234    0.228921    0.661281    21.00000   -1.20000 
AFIX  65 
C21   1    0.212475    0.197251    0.656815    21.00000    0.05250    0.07290 = 
         0.08251   -0.03461    0.01232   -0.01344 
AFIX  43 
H21A  2    0.205460    0.242126    0.683181    21.00000   -1.20000 
AFIX  65 
N22   5    0.176539    0.139435    0.631247    21.00000    0.04214    0.03434 = 
         0.05144   -0.00831   -0.01045   -0.00322 
C23   1    0.186802    0.073774    0.592669    21.00000    0.06471    0.06259 = 
         0.04379   -0.00093   -0.01646    0.00311 
AFIX  43 
H23A  2    0.162242    0.034260    0.575195    21.00000   -1.20000 
AFIX  65 
C24   1    0.233001    0.065929    0.579660    21.00000    0.06042    0.05742 = 
         0.03464   -0.00229   -0.01072    0.00464 
AFIX  43 
H24A  2    0.240016    0.021053    0.553294    21.00000   -1.20000 
AFIX  66 
PART   2 
C19'  1    0.269642    0.135506    0.600094   -21.00000    0.05495 
C20'  1    0.256571    0.227043    0.624996   -21.00000    0.05506 
AFIX  43 
H20B  2    0.279260    0.281778    0.633552   -21.00000   -1.20000 
AFIX  65 
C21'  1    0.210304    0.238493    0.637380   -21.00000    0.05699 
AFIX  43 
H21B  2    0.201371    0.301055    0.654400   -21.00000   -1.20000 
AFIX  65 
N22'  5    0.177107    0.158407    0.624862   -21.00000    0.05690 
C23'  1    0.190177    0.066869    0.599960   -21.00000    0.02980 
AFIX  43 
H23B  2    0.167488    0.012134    0.591405   -21.00000   -1.20000 
AFIX  65 
C24'  1    0.236445    0.055417    0.587575   -21.00000    0.04239 
AFIX  43 
H24B  2    0.245378   -0.007144    0.570556   -21.00000   -1.20000 
AFIX   0 
PART   0 
N31   5    0.086642    0.236070    0.600728    11.00000    0.04206    0.05597 = 
         0.05364   -0.01255   -0.00677    0.00007 
C32   1    0.099906    0.337632    0.594817    11.00000    0.04482    0.05798 = 
         0.04941   -0.00992   -0.00719   -0.00294 
AFIX  43 
H32A  2    0.120133    0.370762    0.619591    11.00000   -1.20000 
AFIX   0 
C33   1    0.085240    0.398440    0.553315    11.00000    0.04813    0.06104 = 
         0.04858   -0.00575   -0.00870    0.00117 
C34   1    0.100319    0.507537    0.546116    11.00000    0.05517    0.06726 = 
         0.05169   -0.00251   -0.00880    0.00008 
C35   1    0.083936    0.562215    0.504789    11.00000    0.07222    0.07589 = 
         0.05833    0.00646   -0.01395   -0.00425 
AFIX  43 
H35A  2    0.092976    0.635401    0.500442    11.00000   -1.20000 
AFIX   0 
C36   1    0.053589    0.510072    0.468538    11.00000    0.07761    0.10133 = 
         0.05586    0.00984   -0.01977   -0.00157 
AFIX  43 
H36A  2    0.043076    0.548587    0.439950    11.00000   -1.20000 
AFIX   0 
C37   1    0.039428    0.406548    0.474061    11.00000    0.06873    0.09818 = 
         0.05540   -0.00758   -0.02052   -0.00654 
AFIX  43 
H37A  2    0.019547    0.372741    0.449197    11.00000   -1.20000 
AFIX   0 
C38   1    0.054089    0.348482    0.516668    11.00000    0.05025    0.07444 = 
         0.05412   -0.01018   -0.01238    0.00233 
C39   1    0.040270    0.240858    0.525085    11.00000    0.05795    0.07751 = 
         0.06215   -0.01969   -0.01646   -0.00726 
AFIX  43 
H39A  2    0.019049    0.205436    0.501898    11.00000   -1.20000 
AFIX   0 
C40   1    0.056646    0.187594    0.565391    11.00000    0.05519    0.06236 = 
         0.06619   -0.01238   -0.01631   -0.00543 
AFIX  43 
H40A  2    0.047303    0.114585    0.569649    11.00000   -1.20000 
AFIX   0 
C41   1    0.134394    0.559716    0.579738    11.00000    0.06319    0.05437 = 
         0.05331    0.00491   -0.01130    0.00151 
C42   1    0.164826    0.606824    0.603432    11.00000    0.06103    0.05667 = 
         0.05436    0.00760   -0.01338   -0.00044 
C43   1    0.203028    0.660770    0.630962    11.00000    0.06228    0.05285 = 
         0.05489    0.00192   -0.01070   -0.00250 
C44   1    0.232834    0.601619    0.663483    11.00000    0.05902    0.04852 = 
         0.05392    0.00145   -0.01143   -0.00502 
AFIX  43 
H44A  2    0.227150    0.526500    0.667531    11.00000   -1.20000 
AFIX   0 
C45   1    0.270918    0.650280    0.690298    11.00000    0.05894    0.04893 = 
         0.05643   -0.00298   -0.01140   -0.00424 
C46   1    0.277758    0.760448    0.685089    11.00000    0.07424    0.05362 = 
         0.08516   -0.00201   -0.02771   -0.01076 
AFIX  43 
H46A  2    0.302793    0.795602    0.703860    11.00000   -1.20000 
AFIX   0 
C47   1    0.248339    0.819629    0.652698    11.00000    0.10123    0.04849 = 
         0.11258    0.01151   -0.03700   -0.01136 
AFIX  43 
H47A  2    0.253825    0.894938    0.649026    11.00000   -1.20000 
AFIX   0 
C48   1    0.211156    0.771162    0.625626    11.00000    0.08146    0.05355 = 
         0.08724    0.01018   -0.02540    0.00124 
AFIX  43 
H48A  2    0.191232    0.812795    0.603495    11.00000   -1.20000 
AFIX  66 
PART   1 
C49   1    0.303047    0.586479    0.723303    31.00000    0.04882    0.04199 = 
         0.04951   -0.00074   -0.01257   -0.00854 
C50   1    0.309064    0.477162    0.713603    31.00000    0.07470    0.04755 = 
         0.05939   -0.01075   -0.02309    0.00713 
AFIX  43 
H50A  2    0.294302    0.446237    0.684789    31.00000   -1.20000 
AFIX  65 
C51   1    0.336680    0.413092    0.746063    31.00000    0.07361    0.04575 = 
         0.05971   -0.00836   -0.02708    0.00698 
AFIX  43 
H51A  2    0.340793    0.338378    0.739433    31.00000   -1.20000 
AFIX  65 
N52   5    0.358279    0.458338    0.788221    31.00000    0.04346    0.04766 = 
         0.05079   -0.00663   -0.01675    0.00122 
C53   1    0.352262    0.567655    0.797922    31.00000    0.04716    0.05805 = 
         0.05282   -0.01009   -0.00687   -0.00010 
AFIX  43 
H53A  2    0.367024    0.598579    0.826735    31.00000   -1.20000 
AFIX  65 
C54   1    0.324646    0.631726    0.765463    31.00000    0.05500    0.04913 = 
         0.05786   -0.01094   -0.00679   -0.00084 
AFIX  43 
H54A  2    0.320534    0.706440    0.772092    31.00000   -1.20000 
AFIX  66 
PART   2 
C49'  1    0.300793    0.574034    0.726683   -31.00000    0.06206 
C50'  1    0.288315    0.466432    0.732960   -31.00000    0.05647 
AFIX  43 
H50B  2    0.261553    0.436986    0.714653   -31.00000   -1.20000 
AFIX  65 
C51'  1    0.314994    0.401914    0.766024   -31.00000    0.06094 
AFIX  43 
H51B  2    0.306466    0.328373    0.770314   -31.00000   -1.20000 
AFIX  65 
N52'  5    0.354151    0.444998    0.792811   -31.00000    0.05629 
C53'  1    0.366629    0.552599    0.786535   -31.00000    0.04310 
AFIX  43 
H53B  2    0.393391    0.582044    0.804843   -31.00000   -1.20000 
AFIX  65 
C54'  1    0.339950    0.617118    0.753471   -31.00000    0.04869 
AFIX  43 
H54B  2    0.348479    0.690659    0.749182   -31.00000   -1.20000 
AFIX   0 
PART   1 
B60   3    0.327387    0.098799    0.757696    41.00000    0.04620    0.05602 = 
         0.06386   -0.01901   -0.01056    0.00615 
F61   4    0.360935    0.164127    0.739052    41.00000    0.09763    0.08454 = 
         0.07635    0.00751   -0.00162   -0.02855 
F62   4    0.343044    0.073335    0.804807    41.00000    0.08032    0.09360 = 
         0.06021    0.00205   -0.00115   -0.00084 
F63   4    0.284757    0.152866    0.757701    41.00000    0.06553    0.09871 = 
         0.13598   -0.05480   -0.02477    0.03189 
F64   4    0.320382    0.005909    0.730355    41.00000    0.04995    0.05948 = 
         0.12598   -0.05203   -0.01932    0.01173 
PART   2 
B60'  3    0.331760    0.105870    0.751038   -41.00000    0.07129 
F61'  4    0.375652    0.137250    0.739117   -41.00000    0.07904 
F62'  4    0.331282    0.099578    0.800839   -41.00000    0.07810 
F63'  4    0.298898    0.181857    0.734005   -41.00000    0.06795 
F64'  4    0.320332    0.007012    0.730496   -41.00000    0.09569 
PART   0 
B70   3    0.572343    0.132354    0.561641    11.00000    0.05757    0.05194 = 
         0.05808    0.00048   -0.00651    0.00637 
F71   4    0.550532    0.227959    0.569112    11.00000    0.10583    0.07451 = 
         0.08936   -0.00681   -0.01632    0.03130 
F72   4    0.542214    0.065461    0.533985    11.00000    0.08864    0.07478 = 
         0.12150   -0.01276   -0.04229    0.00073 
F73   4    0.613200    0.149672    0.539439    11.00000    0.10621    0.11795 = 
         0.11743   -0.03677    0.03720   -0.02547 
F74   4    0.585203    0.080926    0.604707    11.00000    0.12373    0.09379 = 
         0.08953    0.02609   -0.03867    0.01078 
  
HKLF 4 
  
  
  
  
REM  JEML1903 in I2/a 
REM wR2 = 0.1190, GooF = S = 1.055, Restrained GooF = 1.053 for all data 
REM R1 = 0.0419 for 7879 Fo > 4sig(Fo) and 0.0494 for all 9259 data 
REM 555 parameters refined using 198 restraints 
  
END 
  
WGHT      0.0580      8.4788 
  
REM Highest difference peak  0.620,  deepest hole -0.668,  1-sigma level  0.054 
Q1    1   0.3716  0.3484  0.8695  11.00000  0.05    0.62 
Q2    1   0.5807  0.1611  0.5168  11.00000  0.05    0.49 
Q3    1   0.1884  0.1019  0.5982  11.00000  0.05    0.48 
Q4    1   0.4076  0.3525  0.8117  11.00000  0.05    0.43 
Q5    1   0.2077  0.2024  0.6410  11.00000  0.05    0.42 
Q6    1   0.5964  0.0344  0.5723  11.00000  0.05    0.42 
Q7    1   0.3797  0.2766  0.8470  11.00000  0.05    0.39 
Q8    1   0.2496  0.1924  0.6320  11.00000  0.05    0.38 
Q9    1   0.5303  0.1477  0.5789  11.00000  0.05    0.37 
Q10   1   0.3415  0.4387  0.7509  11.00000  0.05    0.37 
;
_shelx_res_checksum              35411

_shelx_fab_file                  
; 
    4    0    0     93.89      0.00 
    6    0    0    -82.95      0.00 
    8    0    0     35.64      0.00 
   10    0    0     -8.04      0.00 
   12    0    0     -2.39      0.00 
   14    0    0    -12.63      0.00 
   16    0    0     12.85      0.00 
   20    0    0     12.32      0.00 
   22    0    0     -1.75      0.00 
   24    0    0     -0.67      0.00 
   26    0    0      1.11      0.00 
   28    0    0     -0.83      0.00 
   30    0    0     -0.55      0.00 
   32    0    0      0.81      0.00 
   34    0    0     -0.60      0.00 
    1    1    0    102.86      0.00 
    3    1    0    102.07      0.00 
    5    1    0     71.90      0.00 
    7    1    0    -55.89      0.00 
    9    1    0     15.74      0.00 
   11    1    0     -6.52      0.00 
   13    1    0     -8.96      0.00 
   15    1    0    -27.34      0.00 
   17    1    0     -4.58      0.00 
   19    1    0     -2.12      0.00 
   21    1    0      6.94      0.00 
   23    1    0      0.38      0.00 
   25    1    0      0.35      0.00 
   27    1    0     -0.81      0.00 
   29    1    0     -0.30      0.00 
   31    1    0     -2.35      0.00 
   33    1    0      0.27      0.00 
    0    2    0    -67.64      0.00 
    2    2    0     83.72      0.00 
    4    2    0     11.85      0.00 
    6    2    0     67.88      0.00 
    8    2    0     -3.77      0.00 
   10    2    0     -7.44      0.00 
   12    2    0     17.77      0.00 
   14    2    0      8.45      0.00 
   16    2    0     -9.23      0.00 
   18    2    0     -1.45      0.00 
   20    2    0      0.29      0.00 
   22    2    0      2.38      0.00 
   24    2    0      4.11      0.00 
   26    2    0      0.08      0.00 
   28    2    0      1.73      0.00 
   30    2    0      0.51      0.00 
   32    2    0     -1.32      0.00 
   34    2    0     -0.43      0.00 
    1    3    0    -55.70      0.00 
    3    3    0      1.35      0.00 
    5    3    0     55.35      0.00 
    7    3    0      8.65      0.00 
    9    3    0      8.27      0.00 
   11    3    0    -20.96      0.00 
   13    3    0     -6.75      0.00 
   15    3    0    -11.29      0.00 
   17    3    0     -1.00      0.00 
   19    3    0    -10.12      0.00 
   21    3    0     -2.26      0.00 
   23    3    0     -3.50      0.00 
   25    3    0      3.99      0.00 
   27    3    0     -1.33      0.00 
   29    3    0      0.46      0.00 
   31    3    0      0.46      0.00 
   33    3    0     -0.60      0.00 
    0    4    0    -69.45      0.00 
    2    4    0     33.72      0.00 
    4    4    0    -61.08      0.00 
    6    4    0     20.77      0.00 
    8    4    0      4.79      0.00 
   10    4    0     20.93      0.00 
   12    4    0     -1.13      0.00 
   14    4    0     -1.35      0.00 
   16    4    0     -2.03      0.00 
   18    4    0     -3.03      0.00 
   20    4    0     -2.19      0.00 
   22    4    0     -3.11      0.00 
   24    4    0     -2.41      0.00 
   26    4    0     -0.66      0.00 
   28    4    0     -1.23      0.00 
   30    4    0      1.49      0.00 
   32    4    0      1.13      0.00 
    1    5    0     10.30      0.00 
    3    5    0    -26.09      0.00 
    5    5    0      6.09      0.00 
    7    5    0    -11.71      0.00 
    9    5    0     -6.17      0.00 
   11    5    0      6.22      0.00 
   13    5    0      5.24      0.00 
   15    5    0     -1.03      0.00 
   17    5    0     -2.15      0.00 
   19    5    0     -4.18      0.00 
   21    5    0     -6.75      0.00 
   23    5    0     -0.23      0.00 
   25    5    0     -2.13      0.00 
   27    5    0     -1.63      0.00 
   29    5    0     -0.62      0.00 
   31    5    0     -0.79      0.00 
    0    6    0     -4.67      0.00 
    2    6    0     -7.14      0.00 
    4    6    0     -9.32      0.00 
    6    6    0    -18.53      0.00 
    8    6    0    -13.82      0.00 
   10    6    0     -4.89      0.00 
   12    6    0     -7.97      0.00 
   14    6    0      6.50      0.00 
   16    6    0      0.55      0.00 
   18    6    0      4.43      0.00 
   20    6    0     -3.50      0.00 
   22    6    0     -3.12      0.00 
   24    6    0     -2.37      0.00 
   26    6    0     -0.58      0.00 
   28    6    0      0.66      0.00 
   30    6    0      2.75      0.00 
    1    7    0     -9.65      0.00 
    3    7    0     18.66      0.00 
    5    7    0     -4.74      0.00 
    7    7    0      4.92      0.00 
    9    7    0    -13.46      0.00 
   11    7    0     -2.06      0.00 
   13    7    0     -7.19      0.00 
   15    7    0      3.32      0.00 
   17    7    0     -4.37      0.00 
   19    7    0      8.79      0.00 
   21    7    0     -2.62      0.00 
   23    7    0      0.90      0.00 
   25    7    0     -1.84      0.00 
   27    7    0      0.14      0.00 
   29    7    0     -0.19      0.00 
    2    8    0    -10.08      0.00 
    4    8    0      0.20      0.00 
    6    8    0     -1.19      0.00 
    8    8    0      1.12      0.00 
   10    8    0     -6.89      0.00 
   12    8    0      2.18      0.00 
   14    8    0     -5.07      0.00 
   16    8    0      2.49      0.00 
   18    8    0     -3.94      0.00 
   20    8    0     -2.91      0.00 
   22    8    0      1.12      0.00 
   24    8    0     -1.51      0.00 
   26    8    0     -1.66      0.00 
    1    9    0    -14.36      0.00 
    3    9    0      4.62      0.00 
    5    9    0    -15.15      0.00 
    7    9    0      7.66      0.00 
    9    9    0     -6.05      0.00 
   11    9    0     -0.80      0.00 
   13    9    0     -0.71      0.00 
   15    9    0      2.43      0.00 
   17    9    0      5.96      0.00 
   19    9    0     -1.43      0.00 
   21    9    0      3.84      0.00 
   23    9    0     -1.08      0.00 
   25    9    0      1.44      0.00 
   27    9    0      0.71      0.00 
    0   10    0     15.56      0.00 
    2   10    0    -11.95      0.00 
    4   10    0      9.03      0.00 
    6   10    0     -9.22      0.00 
    8   10    0      4.69      0.00 
   10   10    0     -5.16      0.00 
   12   10    0     -0.54      0.00 
   14   10    0     -5.31      0.00 
   16   10    0      0.08      0.00 
   18   10    0     -0.14      0.00 
   20   10    0     -1.19      0.00 
   22   10    0      0.41      0.00 
   24   10    0      1.37      0.00 
    1   11    0     13.71      0.00 
    3   11    0    -11.95      0.00 
    5   11    0      8.21      0.00 
    7   11    0     -8.32      0.00 
    9   11    0      5.21      0.00 
   11   11    0      0.12      0.00 
   13   11    0      2.88      0.00 
   15   11    0      0.73      0.00 
   17   11    0      2.45      0.00 
   19   11    0      0.71      0.00 
   21   11    0      1.47      0.00 
   23   11    0     -0.60      0.00 
    0   12    0     -1.60      0.00 
    2   12    0      7.31      0.00 
    4   12    0     -2.20      0.00 
    6   12    0      6.23      0.00 
    8   12    0     -4.46      0.00 
   10   12    0      0.69      0.00 
   12   12    0     -1.78      0.00 
   14   12    0      2.42      0.00 
   16   12    0      1.67      0.00 
   18   12    0      0.44      0.00 
   20   12    0      0.76      0.00 
    1   13    0     -2.27      0.00 
    3   13    0      2.92      0.00 
    5   13    0      2.05      0.00 
    7   13    0      2.06      0.00 
    9   13    0     -0.41      0.00 
   11   13    0      0.13      0.00 
   13   13    0     -3.18      0.00 
   15   13    0      1.43      0.00 
   17   13    0     -0.64      0.00 
    0   14    0     -0.68      0.00 
    2   14    0      0.24      0.00 
    4   14    0     -0.71      0.00 
    6   14    0      2.38      0.00 
    8   14    0      2.65      0.00 
   10   14    0      1.44      0.00 
   12   14    0      2.60      0.00 
    3   15    0      0.76      0.00 
    5   15    0     -0.95      0.00 
    7   15    0      0.25      0.00 
  -34    1    1     -0.33      0.00 
  -32    1    1     -0.16      0.00 
  -30    1    1      0.67      0.00 
  -28    1    1     -0.34      0.00 
  -26    1    1      1.31      0.00 
  -24    1    1     -0.94      0.00 
  -22    1    1      1.29      0.00 
  -20    1    1      2.01      0.00 
  -18    1    1     18.47      0.00 
  -16    1    1      6.99      0.00 
  -14    1    1     21.66      0.00 
  -12    1    1      6.83      0.00 
  -10    1    1     21.78      0.00 
   -8    1    1    -17.22      0.00 
   -6    1    1     -1.12      0.00 
   -4    1    1     -6.71      0.00 
   -2    1    1   -112.02      0.00 
    0    1    1    198.02      0.00 
    4    1    1     59.58      0.00 
    6    1    1     43.08      0.00 
    8    1    1    -17.83      0.00 
   10    1    1      1.49      0.00 
   12    1    1    -24.78      0.00 
   14    1    1     -2.65      0.00 
   16    1    1    -18.60      0.00 
   18    1    1      1.75      0.00 
   20    1    1      0.99      0.00 
   22    1    1      2.22      0.00 
   24    1    1     -0.96      0.00 
   26    1    1      0.99      0.00 
   28    1    1     -0.14      0.00 
   30    1    1      0.05      0.00 
   32    1    1     -0.65      0.00 
   34    1    1      0.04      0.00 
  -33    2    1      0.36      0.00 
  -31    2    1      0.49      0.00 
  -29    2    1      0.99      0.00 
  -27    2    1      0.98      0.00 
  -25    2    1     -2.29      0.00 
  -23    2    1     -1.20      0.00 
  -21    2    1     -5.75      0.00 
  -19    2    1     -5.12      0.00 
  -17    2    1     -1.25      0.00 
  -15    2    1     -0.88      0.00 
  -13    2    1     27.46      0.00 
  -11    2    1     -1.54      0.00 
   -9    2    1     22.39      0.00 
   -7    2    1     -7.70      0.00 
   -5    2    1    -14.52      0.00 
   -3    2    1   -160.94      0.00 
   -1    2    1     -4.95      0.00 
    1    2    1   -174.06      0.00 
    3    2    1      8.04      0.00 
    5    2    1      5.42      0.00 
    7    2    1     28.84      0.00 
    9    2    1     -7.26      0.00 
   11    2    1     11.48      0.00 
   13    2    1    -16.95      0.00 
   15    2    1    -10.16      0.00 
   17    2    1    -14.28      0.00 
   19    2    1     -7.69      0.00 
   21    2    1     -2.24      0.00 
   23    2    1     -2.31      0.00 
   25    2    1      1.64      0.00 
   27    2    1     -0.79      0.00 
   29    2    1     -0.56      0.00 
   31    2    1      0.06      0.00 
   33    2    1      0.52      0.00 
  -34    3    1      0.08      0.00 
  -32    3    1      0.20      0.00 
  -30    3    1      0.60      0.00 
  -28    3    1     -0.60      0.00 
  -26    3    1      1.44      0.00 
  -24    3    1      1.87      0.00 
  -22    3    1      3.76      0.00 
  -20    3    1     -0.09      0.00 
  -18    3    1     -1.34      0.00 
  -16    3    1     -9.35      0.00 
  -14    3    1     -8.76      0.00 
  -12    3    1      7.66      0.00 
  -10    3    1      2.76      0.00 
   -8    3    1     25.48      0.00 
   -6    3    1     42.75      0.00 
   -4    3    1    -12.93      0.00 
   -2    3    1     60.91      0.00 
    0    3    1    -70.73      0.00 
    2    3    1     33.80      0.00 
    4    3    1    -60.91      0.00 
    6    3    1     -4.59      0.00 
    8    3    1     19.27      0.00 
   10    3    1     -5.04      0.00 
   12    3    1     20.33      0.00 
   14    3    1      5.55      0.00 
   16    3    1      0.38      0.00 
   18    3    1     -3.98      0.00 
   20    3    1     -5.84      0.00 
   22    3    1     -2.12      0.00 
   24    3    1     -1.62      0.00 
   26    3    1      1.58      0.00 
   28    3    1     -0.96      0.00 
   30    3    1     -0.02      0.00 
   32    3    1      0.36      0.00 
   34    3    1     -1.17      0.00 
  -33    4    1      1.26      0.00 
  -31    4    1      0.43      0.00 
  -29    4    1      0.92      0.00 
  -27    4    1     -1.66      0.00 
  -25    4    1      0.75      0.00 
  -23    4    1     -6.57      0.00 
  -21    4    1      7.64      0.00 
  -19    4    1      1.50      0.00 
  -17    4    1      6.50      0.00 
  -15    4    1     -4.76      0.00 
  -13    4    1     -0.48      0.00 
  -11    4    1    -19.42      0.00 
   -9    4    1     -2.08      0.00 
   -7    4    1    -10.07      0.00 
   -5    4    1    -28.70      0.00 
   -3    4    1    -19.54      0.00 
   -1    4    1    -11.89      0.00 
    1    4    1    -12.27      0.00 
    3    4    1    -55.50      0.00 
    5    4    1    -13.52      0.00 
    7    4    1    -22.65      0.00 
    9    4    1    -23.23      0.00 
   11    4    1      2.58      0.00 
   13    4    1     -9.17      0.00 
   15    4    1      5.44      0.00 
   17    4    1     -4.12      0.00 
   19    4    1      4.14      0.00 
   21    4    1    -12.29      0.00 
   23    4    1     -1.80      0.00 
   25    4    1     -4.52      0.00 
   27    4    1      0.60      0.00 
   29    4    1     -0.91      0.00 
   31    4    1      0.51      0.00 
   33    4    1      0.61      0.00 
  -32    5    1     -0.37      0.00 
  -30    5    1     -0.57      0.00 
  -28    5    1      3.18      0.00 
  -26    5    1     -3.81      0.00 
  -24    5    1      3.10      0.00 
  -22    5    1    -12.80      0.00 
  -20    5    1      5.55      0.00 
  -18    5    1    -13.16      0.00 
  -16    5    1     13.23      0.00 
  -14    5    1    -13.92      0.00 
  -12    5    1     10.81      0.00 
  -10    5    1    -10.84      0.00 
   -8    5    1     17.76      0.00 
   -6    5    1    -12.98      0.00 
   -4    5    1      7.87      0.00 
   -2    5    1    -10.05      0.00 
    0    5    1      3.93      0.00 
    2    5    1    -17.35      0.00 
    4    5    1     18.21      0.00 
    6    5    1    -35.75      0.00 
    8    5    1      4.00      0.00 
   10    5    1    -21.50      0.00 
   12    5    1     12.11      0.00 
   14    5    1    -11.61      0.00 
   16    5    1     14.27      0.00 
   18    5    1     -5.48      0.00 
   20    5    1     14.54      0.00 
   22    5    1     -5.92      0.00 
   24    5    1      3.80      0.00 
   26    5    1     -5.47      0.00 
   28    5    1      2.30      0.00 
   30    5    1     -0.39      0.00 
   32    5    1      0.84      0.00 
  -31    6    1     -0.66      0.00 
  -29    6    1     -1.67      0.00 
  -27    6    1      1.37      0.00 
  -25    6    1      0.03      0.00 
  -23    6    1      3.54      0.00 
  -21    6    1     -4.06      0.00 
  -19    6    1      4.75      0.00 
  -17    6    1     -5.97      0.00 
  -15    6    1      8.99      0.00 
  -13    6    1    -15.39      0.00 
  -11    6    1      7.07      0.00 
   -9    6    1    -16.19      0.00 
   -7    6    1     20.82      0.00 
   -5    6    1    -29.67      0.00 
   -3    6    1     19.26      0.00 
   -1    6    1    -24.73      0.00 
    1    6    1     18.15      0.00 
    3    6    1    -31.92      0.00 
    5    6    1     22.10      0.00 
    7    6    1    -16.04      0.00 
    9    6    1      3.99      0.00 
   11    6    1    -20.59      0.00 
   13    6    1      8.07      0.00 
   15    6    1     -9.28      0.00 
   17    6    1      4.09      0.00 
   19    6    1     -5.87      0.00 
   21    6    1      3.92      0.00 
   23    6    1     -2.13      0.00 
   25    6    1      2.41      0.00 
   27    6    1     -1.69      0.00 
   29    6    1      0.29      0.00 
   31    6    1     -0.01      0.00 
  -30    7    1      0.32      0.00 
  -28    7    1     -2.24      0.00 
  -26    7    1      1.49      0.00 
  -24    7    1     -4.25      0.00 
  -22    7    1      3.77      0.00 
  -20    7    1     -9.98      0.00 
  -18    7    1      0.87      0.00 
  -16    7    1     -5.05      0.00 
  -14    7    1      6.47      0.00 
  -12    7    1     -4.21      0.00 
  -10    7    1      0.32      0.00 
   -8    7    1     -5.77      0.00 
   -6    7    1     -2.52      0.00 
   -4    7    1     -3.45      0.00 
   -2    7    1      0.02      0.00 
    0    7    1     -5.05      0.00 
    2    7    1     -4.58      0.00 
    4    7    1     -5.62      0.00 
    6    7    1     -3.24      0.00 
    8    7    1     -6.20      0.00 
   10    7    1      0.59      0.00 
   12    7    1    -10.18      0.00 
   14    7    1      4.29      0.00 
   16    7    1     -1.26      0.00 
   18    7    1     11.37      0.00 
   20    7    1     -6.14      0.00 
   22    7    1      4.12      0.00 
   24    7    1     -2.77      0.00 
   26    7    1      1.82      0.00 
   28    7    1     -0.95      0.00 
  -27    8    1     -1.03      0.00 
  -25    8    1     -0.61      0.00 
  -23    8    1      0.97      0.00 
  -21    8    1      2.86      0.00 
  -19    8    1     -2.96      0.00 
  -17    8    1     -2.45      0.00 
  -15    8    1     -2.98      0.00 
  -13    8    1     -0.24      0.00 
  -11    8    1      4.27      0.00 
   -9    8    1      5.08      0.00 
   -7    8    1      0.22      0.00 
   -5    8    1      7.22      0.00 
   -3    8    1     -4.43      0.00 
    1    8    1     -3.12      0.00 
    3    8    1     11.75      0.00 
    5    8    1     -2.31      0.00 
    7    8    1      5.52      0.00 
    9    8    1      1.07      0.00 
   11    8    1     -3.52      0.00 
   13    8    1     -2.23      0.00 
   15    8    1     -5.89      0.00 
   17    8    1     -0.27      0.00 
   19    8    1      6.21      0.00 
   21    8    1      2.51      0.00 
   23    8    1      1.34      0.00 
   25    8    1      0.28      0.00 
   27    8    1     -1.75      0.00 
  -26    9    1     -1.17      0.00 
  -24    9    1     -1.93      0.00 
  -22    9    1      2.39      0.00 
  -20    9    1     -1.70      0.00 
  -18    9    1     -0.50      0.00 
  -16    9    1     -4.37      0.00 
  -14    9    1     -3.91      0.00 
  -12    9    1     -4.52      0.00 
  -10    9    1      2.39      0.00 
   -8    9    1     -6.66      0.00 
   -6    9    1      2.79      0.00 
   -4    9    1     -3.06      0.00 
   -2    9    1      3.89      0.00 
    0    9    1     -9.34      0.00 
    2    9    1     -0.99      0.00 
    4    9    1     -5.36      0.00 
    6    9    1      7.47      0.00 
    8    9    1     -4.13      0.00 
   10    9    1      6.52      0.00 
   12    9    1      1.89      0.00 
   14    9    1      0.75      0.00 
   16    9    1     -3.53      0.00 
   18    9    1     -0.11      0.00 
   20    9    1     -3.75      0.00 
   22    9    1      1.25      0.00 
   24    9    1      1.06      0.00 
   26    9    1     -0.65      0.00 
  -25   10    1     -0.32      0.00 
  -23   10    1      2.38      0.00 
  -21   10    1      0.07      0.00 
  -19   10    1      3.95      0.00 
  -17   10    1      1.80      0.00 
  -15   10    1     -3.39      0.00 
  -13   10    1     -0.51      0.00 
  -11   10    1     -4.50      0.00 
   -9   10    1      4.71      0.00 
   -7   10    1      0.53      0.00 
   -5   10    1      5.87      0.00 
   -3   10    1      7.50      0.00 
   -1   10    1      6.17      0.00 
    1   10    1      7.52      0.00 
    3   10    1      1.69      0.00 
    5   10    1     -1.47      0.00 
    7   10    1      3.64      0.00 
    9   10    1     -3.46      0.00 
   11   10    1      3.39      0.00 
   13   10    1      0.06      0.00 
   15   10    1      4.78      0.00 
   17   10    1      5.02      0.00 
   19   10    1      0.59      0.00 
   21   10    1      2.92      0.00 
   23   10    1     -0.52      0.00 
   25   10    1      2.09      0.00 
  -24   11    1      0.70      0.00 
  -22   11    1     -0.13      0.00 
  -20   11    1      2.20      0.00 
  -18   11    1      0.30      0.00 
  -16   11    1      4.09      0.00 
  -14   11    1      1.52      0.00 
  -12   11    1     -1.83      0.00 
  -10   11    1     -2.67      0.00 
   -8   11    1     -4.52      0.00 
   -6   11    1     -2.23      0.00 
   -4   11    1     -3.01      0.00 
   -2   11    1      1.16      0.00 
    0   11    1      1.46      0.00 
    2   11    1      4.40      0.00 
    4   11    1      4.18      0.00 
    6   11    1      3.65      0.00 
    8   11    1      1.50      0.00 
   10   11    1     -0.56      0.00 
   12   11    1     -1.95      0.00 
   14   11    1     -2.60      0.00 
   16   11    1      0.76      0.00 
   18   11    1     -1.21      0.00 
   20   11    1      1.44      0.00 
   22   11    1     -1.34      0.00 
   24   11    1     -0.38      0.00 
  -21   12    1      0.69      0.00 
  -19   12    1     -1.42      0.00 
  -17   12    1      2.13      0.00 
  -15   12    1     -0.12      0.00 
  -13   12    1      4.97      0.00 
  -11   12    1     -0.17      0.00 
   -9   12    1      3.97      0.00 
   -7   12    1      2.18      0.00 
   -5   12    1      0.67      0.00 
   -3   12    1     -1.99      0.00 
   -1   12    1      2.37      0.00 
    1   12    1     -2.02      0.00 
    3   12    1      2.22      0.00 
    5   12    1      2.99      0.00 
    7   12    1      6.35      0.00 
    9   12    1      1.54      0.00 
   11   12    1      5.57      0.00 
   13   12    1     -0.88      0.00 
   15   12    1      3.28      0.00 
   17   12    1     -0.95      0.00 
   19   12    1      2.16      0.00 
   21   12    1      0.62      0.00 
  -18   13    1      1.13      0.00 
  -16   13    1      1.24      0.00 
  -14   13    1     -0.53      0.00 
  -12   13    1      4.58      0.00 
  -10   13    1     -0.90      0.00 
   -8   13    1      2.33      0.00 
   -6   13    1     -0.64      0.00 
   -4   13    1      1.32      0.00 
   -2   13    1     -1.01      0.00 
    0   13    1      1.95      0.00 
    2   13    1     -2.27      0.00 
    4   13    1      1.54      0.00 
    6   13    1     -0.76      0.00 
    8   13    1      3.25      0.00 
   10   13    1     -1.64      0.00 
   12   13    1      2.96      0.00 
   14   13    1      0.31      0.00 
   16   13    1      0.89      0.00 
   18   13    1     -0.06      0.00 
  -11   14    1      2.41      0.00 
   -9   14    1      0.01      0.00 
   -7   14    1      4.22      0.00 
   -5   14    1     -1.89      0.00 
   -3   14    1     -0.68      0.00 
   -1   14    1      2.02      0.00 
    1   14    1      0.28      0.00 
    3   14    1     -1.53      0.00 
    5   14    1      3.67      0.00 
    7   14    1     -0.70      0.00 
    9   14    1      1.92      0.00 
   11   14    1     -0.73      0.00 
    0   15    1      1.22      0.00 
    2   15    1      0.22      0.00 
    4   15    1     -0.97      0.00 
    6   15    1      0.91      0.00 
  -34    0    2     -0.24      0.00 
  -32    0    2      1.67      0.00 
  -30    0    2      1.63      0.00 
  -28    0    2     -0.76      0.00 
  -26    0    2      1.01      0.00 
  -24    0    2     -0.27      0.00 
  -22    0    2     -6.80      0.00 
  -20    0    2     -6.03      0.00 
  -16    0    2     29.50      0.00 
  -14    0    2     12.60      0.00 
  -12    0    2     31.99      0.00 
  -10    0    2    -10.17      0.00 
   -8    0    2     51.24      0.00 
   -6    0    2    -58.29      0.00 
   -4    0    2     46.47      0.00 
   -2    0    2   -545.47      0.00 
    2    0    2    -50.06      0.00 
    4    0    2    152.68      0.00 
    6    0    2    -65.66      0.00 
    8    0    2      5.63      0.00 
   10    0    2     -7.67      0.00 
   12    0    2     -4.46      0.00 
   14    0    2    -26.18      0.00 
   16    0    2    -20.87      0.00 
   20    0    2      4.39      0.00 
   22    0    2     -0.26      0.00 
   24    0    2     -1.91      0.00 
   26    0    2     -1.22      0.00 
   28    0    2     -0.17      0.00 
   30    0    2     -1.37      0.00 
   32    0    2      0.14      0.00 
   34    0    2     -1.18      0.00 
  -33    1    2     -0.80      0.00 
  -31    1    2      0.65      0.00 
  -29    1    2      0.99      0.00 
  -27    1    2      1.30      0.00 
  -25    1    2     -0.21      0.00 
  -23    1    2      3.52      0.00 
  -21    1    2     -3.22      0.00 
  -19    1    2     -6.19      0.00 
  -17    1    2    -20.50      0.00 
  -15    1    2     -6.96      0.00 
  -13    1    2      5.41      0.00 
  -11    1    2     10.88      0.00 
   -9    1    2    -33.23      0.00 
   -7    1    2     56.74      0.00 
   -5    1    2     35.60      0.00 
   -3    1    2     28.62      0.00 
   -1    1    2   -172.43      0.00 
    1    1    2   -117.64      0.00 
    3    1    2    -60.03      0.00 
    5    1    2     73.54      0.00 
    7    1    2    -26.78      0.00 
    9    1    2      3.47      0.00 
   11    1    2     -1.22      0.00 
   13    1    2     25.54      0.00 
   15    1    2     -3.70      0.00 
   17    1    2     -2.10      0.00 
   19    1    2    -10.73      0.00 
   21    1    2     -0.01      0.00 
   23    1    2     -0.47      0.00 
   25    1    2      1.63      0.00 
   27    1    2     -0.24      0.00 
   29    1    2      2.04      0.00 
   31    1    2     -1.03      0.00 
   33    1    2      1.19      0.00 
  -34    2    2      1.20      0.00 
  -32    2    2     -1.70      0.00 
  -30    2    2     -1.49      0.00 
  -28    2    2      1.22      0.00 
  -26    2    2     -2.26      0.00 
  -24    2    2      0.76      0.00 
  -22    2    2      1.50      0.00 
  -20    2    2      4.31      0.00 
  -18    2    2     10.04      0.00 
  -16    2    2     -6.85      0.00 
  -14    2    2     -4.05      0.00 
  -12    2    2     11.34      0.00 
  -10    2    2      9.58      0.00 
   -8    2    2    -22.87      0.00 
   -6    2    2      4.23      0.00 
   -4    2    2    -19.60      0.00 
   -2    2    2     65.30      0.00 
    0    2    2   -113.34      0.00 
    2    2    2     10.49      0.00 
    6    2    2     31.19      0.00 
    8    2    2      8.76      0.00 
   10    2    2    -24.60      0.00 
   12    2    2     -6.37      0.00 
   14    2    2      4.86      0.00 
   16    2    2     -0.76      0.00 
   18    2    2     -3.80      0.00 
   20    2    2     -5.75      0.00 
   22    2    2     -4.80      0.00 
   24    2    2     -0.67      0.00 
   26    2    2     -1.18      0.00 
   28    2    2      0.25      0.00 
   30    2    2      0.39      0.00 
   32    2    2      0.52      0.00 
   34    2    2     -0.41      0.00 
  -33    3    2      1.13      0.00 
  -31    3    2      0.78      0.00 
  -29    3    2     -0.78      0.00 
  -27    3    2      1.83      0.00 
  -25    3    2     -4.39      0.00 
  -23    3    2     -2.23      0.00 
  -21    3    2     -8.80      0.00 
  -19    3    2      0.22      0.00 
  -17    3    2     -8.14      0.00 
  -15    3    2     -6.26      0.00 
  -13    3    2    -15.34      0.00 
  -11    3    2     -3.05      0.00 
   -9    3    2     -1.16      0.00 
   -7    3    2     19.36      0.00 
   -5    3    2    -25.55      0.00 
   -3    3    2    -69.65      0.00 
   -1    3    2     18.27      0.00 
    1    3    2    -38.70      0.00 
    3    3    2   -105.13      0.00 
    7    3    2    -30.75      0.00 
    9    3    2     13.67      0.00 
   11    3    2     -5.87      0.00 
   13    3    2      3.86      0.00 
   15    3    2     -3.17      0.00 
   17    3    2      6.02      0.00 
   19    3    2     -0.33      0.00 
   21    3    2      0.53      0.00 
   23    3    2     -7.20      0.00 
   25    3    2      1.41      0.00 
   27    3    2     -1.56      0.00 
   29    3    2     -0.29      0.00 
   31    3    2      0.90      0.00 
   33    3    2      1.54      0.00 
  -34    4    2     -1.34      0.00 
  -32    4    2     -1.12      0.00 
  -30    4    2      0.82      0.00 
  -28    4    2      0.70      0.00 
  -26    4    2      2.20      0.00 
  -24    4    2      2.65      0.00 
  -22    4    2      2.73      0.00 
  -20    4    2      0.30      0.00 
  -18    4    2     -1.61      0.00 
  -16    4    2     -0.37      0.00 
  -14    4    2     -1.48      0.00 
  -12    4    2    -21.12      0.00 
  -10    4    2      3.39      0.00 
   -8    4    2     -9.46      0.00 
   -6    4    2     56.39      0.00 
   -4    4    2    -22.63      0.00 
   -2    4    2     60.85      0.00 
    0    4    2    -36.73      0.00 
    2    4    2     53.84      0.00 
    4    4    2    -31.63      0.00 
    6    4    2    -13.02      0.00 
    8    4    2    -17.84      0.00 
   10    4    2      2.36      0.00 
   12    4    2      1.99      0.00 
   14    4    2      7.04      0.00 
   16    4    2      3.04      0.00 
   18    4    2      0.67      0.00 
   20    4    2      2.34      0.00 
   22    4    2      1.11      0.00 
   24    4    2     -0.73      0.00 
   26    4    2      0.80      0.00 
   28    4    2     -1.42      0.00 
   30    4    2     -0.54      0.00 
   32    4    2      0.48      0.00 
  -33    5    2      0.60      0.00 
  -31    5    2      0.02      0.00 
  -29    5    2     -1.02      0.00 
  -27    5    2     -1.09      0.00 
  -25    5    2      0.87      0.00 
  -23    5    2     -4.41      0.00 
  -21    5    2     -1.38      0.00 
  -19    5    2      1.83      0.00 
  -17    5    2     -1.23      0.00 
  -15    5    2      5.29      0.00 
  -13    5    2     -3.64      0.00 
  -11    5    2    -16.01      0.00 
   -9    5    2    -18.78      0.00 
   -7    5    2     -9.27      0.00 
   -5    5    2    -21.37      0.00 
   -3    5    2      0.64      0.00 
   -1    5    2    -17.87      0.00 
    1    5    2     19.65      0.00 
    3    5    2    -28.68      0.00 
    5    5    2     -3.77      0.00 
    7    5    2    -12.47      0.00 
    9    5    2    -20.35      0.00 
   11    5    2     -6.86      0.00 
   13    5    2     -3.23      0.00 
   15    5    2      3.02      0.00 
   17    5    2      2.99      0.00 
   19    5    2      5.17      0.00 
   21    5    2     -1.86      0.00 
   23    5    2      0.50      0.00 
   25    5    2     -0.38      0.00 
   27    5    2      0.82      0.00 
   29    5    2      1.20      0.00 
   31    5    2      0.60      0.00 
  -30    6    2     -0.52      0.00 
  -28    6    2     -0.10      0.00 
  -26    6    2      1.30      0.00 
  -24    6    2      0.09      0.00 
  -22    6    2     -0.12      0.00 
  -20    6    2     -4.69      0.00 
  -18    6    2     -3.45      0.00 
  -16    6    2     -3.84      0.00 
  -14    6    2      5.80      0.00 
  -12    6    2      2.70      0.00 
  -10    6    2      8.80      0.00 
   -8    6    2      2.53      0.00 
   -6    6    2      3.88      0.00 
   -4    6    2     -1.26      0.00 
   -2    6    2      3.35      0.00 
    0    6    2     12.27      0.00 
    2    6    2      5.48      0.00 
    4    6    2     24.43      0.00 
    6    6    2      3.56      0.00 
    8    6    2     -2.69      0.00 
   10    6    2      3.15      0.00 
   12    6    2    -11.26      0.00 
   14    6    2      2.70      0.00 
   16    6    2     -4.06      0.00 
   18    6    2      9.73      0.00 
   20    6    2      5.56      0.00 
   22    6    2      4.11      0.00 
   24    6    2      1.99      0.00 
   26    6    2      0.35      0.00 
   28    6    2     -1.79      0.00 
   30    6    2      3.08      0.00 
  -29    7    2     -1.24      0.00 
  -27    7    2     -2.75      0.00 
  -25    7    2      0.98      0.00 
  -23    7    2     -1.34      0.00 
  -21    7    2      6.73      0.00 
  -19    7    2     -5.54      0.00 
  -17    7    2      3.26      0.00 
  -15    7    2     -5.83      0.00 
  -13    7    2     -0.63      0.00 
  -11    7    2     -6.98      0.00 
   -9    7    2      5.66      0.00 
   -7    7    2     -0.97      0.00 
   -5    7    2      9.67      0.00 
   -3    7    2    -15.71      0.00 
   -1    7    2      5.08      0.00 
    1    7    2    -20.82      0.00 
    3    7    2     14.39      0.00 
    5    7    2     -4.92      0.00 
    7    7    2     20.56      0.00 
    9    7    2     -1.24      0.00 
   11    7    2      5.40      0.00 
   13    7    2     -5.10      0.00 
   15    7    2      1.08      0.00 
   17    7    2    -10.19      0.00 
   19    7    2      3.54      0.00 
   21    7    2     -0.23      0.00 
   23    7    2      1.56      0.00 
   25    7    2      0.03      0.00 
   27    7    2      0.00      0.00 
   29    7    2     -5.72      0.00 
  -26    8    2      0.41      0.00 
  -24    8    2     -2.67      0.00 
  -22    8    2      1.56      0.00 
  -20    8    2      2.59      0.00 
  -18    8    2     -2.92      0.00 
  -16    8    2      1.52      0.00 
  -14    8    2     -4.48      0.00 
  -12    8    2      3.79      0.00 
  -10    8    2     -3.31      0.00 
   -8    8    2      2.64      0.00 
   -6    8    2      1.54      0.00 
   -4    8    2     11.51      0.00 
   -2    8    2     10.06      0.00 
    2    8    2     -6.51      0.00 
    4    8    2     -4.64      0.00 
    6    8    2      1.83      0.00 
    8    8    2      6.76      0.00 
   10    8    2      1.34      0.00 
   12    8    2      7.52      0.00 
   14    8    2     -1.78      0.00 
   16    8    2      5.58      0.00 
   18    8    2      1.99      0.00 
   20    8    2     -0.36      0.00 
   22    8    2      1.46      0.00 
   24    8    2      1.33      0.00 
   26    8    2      1.14      0.00 
  -27    9    2      1.29      0.00 
  -25    9    2     -0.10      0.00 
  -23    9    2      2.68      0.00 
  -21    9    2     -1.85      0.00 
  -19    9    2      5.60      0.00 
  -17    9    2      2.45      0.00 
  -15    9    2     -1.54      0.00 
  -13    9    2     -0.38      0.00 
  -11    9    2     -3.17      0.00 
   -9    9    2      6.10      0.00 
   -7    9    2    -10.46      0.00 
   -5    9    2      9.54      0.00 
   -3    9    2     -7.43      0.00 
   -1    9    2     20.90      0.00 
    1    9    2     -1.91      0.00 
    3    9    2     16.17      0.00 
    5    9    2     -8.14      0.00 
    7    9    2      7.55      0.00 
    9    9    2      0.41      0.00 
   11    9    2      0.81      0.00 
   13    9    2     -0.54      0.00 
   15    9    2     -4.48      0.00 
   17    9    2      3.81      0.00 
   19    9    2     -2.05      0.00 
   21    9    2      3.34      0.00 
   23    9    2     -0.01      0.00 
   25    9    2      0.69      0.00 
   27    9    2      0.34      0.00 
  -24   10    2      0.07      0.00 
  -22   10    2      1.36      0.00 
  -20   10    2      0.64      0.00 
  -18   10    2      0.62      0.00 
  -16   10    2      2.73      0.00 
  -14   10    2     -0.56      0.00 
  -12   10    2      1.68      0.00 
  -10   10    2     -5.02      0.00 
   -8   10    2      5.10      0.00 
   -6   10    2     -8.84      0.00 
   -4   10    2      8.18      0.00 
   -2   10    2    -15.34      0.00 
    0   10    2     12.50      0.00 
    2   10    2    -10.27      0.00 
    4   10    2     10.95      0.00 
    6   10    2     -5.90      0.00 
    8   10    2      8.38      0.00 
   10   10    2      1.55      0.00 
   12   10    2      6.66      0.00 
   14   10    2     -2.23      0.00 
   16   10    2      0.10      0.00 
   18   10    2      0.38      0.00 
   20   10    2     -0.36      0.00 
   22   10    2     -2.09      0.00 
   24   10    2      0.63      0.00 
  -23   11    2      1.24      0.00 
  -21   11    2      1.48      0.00 
  -19   11    2      2.47      0.00 
  -17   11    2      2.90      0.00 
  -15   11    2      4.37      0.00 
  -13   11    2      1.29      0.00 
  -11   11    2      4.46      0.00 
   -9   11    2     -5.00      0.00 
   -7   11    2     10.77      0.00 
   -5   11    2     -5.42      0.00 
   -3   11    2     16.56      0.00 
   -1   11    2     -9.84      0.00 
    1   11    2     15.91      0.00 
    3   11    2     -7.56      0.00 
    5   11    2     11.68      0.00 
    7   11    2     -5.89      0.00 
    9   11    2      4.29      0.00 
   11   11    2      0.40      0.00 
   13   11    2      2.78      0.00 
   15   11    2      0.04      0.00 
   17   11    2      2.40      0.00 
   19   11    2     -0.08      0.00 
   21   11    2      1.95      0.00 
   23   11    2     -1.64      0.00 
  -20   12    2      0.62      0.00 
  -18   12    2     -1.13      0.00 
  -16   12    2      0.37      0.00 
  -14   12    2      3.07      0.00 
  -12   12    2      1.01      0.00 
  -10   12    2      3.55      0.00 
   -8   12    2     -6.63      0.00 
   -6   12    2      1.28      0.00 
   -4   12    2     -7.83      0.00 
   -2   12    2      3.77      0.00 
    0   12    2     -4.44      0.00 
    2   12    2      4.52      0.00 
    4   12    2     -3.01      0.00 
    6   12    2      5.49      0.00 
    8   12    2     -1.48      0.00 
   10   12    2      1.90      0.00 
   12   12    2     -3.40      0.00 
   14   12    2     -0.38      0.00 
   16   12    2     -0.05      0.00 
   18   12    2     -0.46      0.00 
   20   12    2     -1.35      0.00 
  -17   13    2      0.82      0.00 
  -15   13    2     -1.37      0.00 
  -13   13    2      1.80      0.00 
  -11   13    2      2.06      0.00 
   -9   13    2      3.45      0.00 
   -7   13    2      3.08      0.00 
   -5   13    2      1.61      0.00 
   -3   13    2     -2.13      0.00 
   -1   13    2      2.02      0.00 
    1   13    2     -3.04      0.00 
    3   13    2      0.70      0.00 
    5   13    2     -1.23      0.00 
    7   13    2      3.23      0.00 
    9   13    2      2.44      0.00 
   11   13    2      4.29      0.00 
   13   13    2     -1.17      0.00 
   15   13    2      2.14      0.00 
   17   13    2     -1.16      0.00 
  -10   14    2     -0.21      0.00 
   -8   14    2     -0.89      0.00 
   -6   14    2      0.69      0.00 
   -4   14    2     -1.34      0.00 
   -2   14    2     -0.13      0.00 
    0   14    2     -0.20      0.00 
    2   14    2      0.71      0.00 
    4   14    2     -2.51      0.00 
    6   14    2     -2.35      0.00 
    8   14    2      0.03      0.00 
   10   14    2     -1.03      0.00 
   12   14    2      0.28      0.00 
    1   15    2     -0.49      0.00 
    3   15    2      1.33      0.00 
    5   15    2     -0.57      0.00 
    7   15    2     -0.91      0.00 
  -34    1    3      0.13      0.00 
  -32    1    3     -0.61      0.00 
  -30    1    3      0.36      0.00 
  -28    1    3     -0.46      0.00 
  -26    1    3      1.32      0.00 
  -24    1    3     -1.42      0.00 
  -22    1    3     -1.07      0.00 
  -20    1    3    -10.63      0.00 
  -18    1    3     -0.28      0.00 
  -16    1    3     -4.64      0.00 
  -14    1    3      1.32      0.00 
  -12    1    3     -1.02      0.00 
  -10    1    3     14.49      0.00 
   -8    1    3    -13.85      0.00 
   -6    1    3     -2.08      0.00 
   -4    1    3     39.12      0.00 
   -2    1    3   -195.08      0.00 
    0    1    3   -104.76      0.00 
    2    1    3    -84.14      0.00 
    4    1    3    -51.59      0.00 
    6    1    3      6.69      0.00 
    8    1    3    -16.14      0.00 
   10    1    3     10.51      0.00 
   12    1    3    -16.59      0.00 
   14    1    3      9.84      0.00 
   16    1    3    -11.39      0.00 
   18    1    3     -5.36      0.00 
   20    1    3     -5.87      0.00 
   22    1    3     -0.66      0.00 
   24    1    3     -2.88      0.00 
   26    1    3     -1.22      0.00 
   28    1    3     -0.70      0.00 
   30    1    3      0.25      0.00 
   32    1    3      0.07      0.00 
   34    1    3      0.56      0.00 
  -33    2    3     -0.33      0.00 
  -31    2    3     -1.48      0.00 
  -29    2    3     -1.07      0.00 
  -27    2    3      1.37      0.00 
  -25    2    3     -0.10      0.00 
  -23    2    3      2.93      0.00 
  -21    2    3      0.17      0.00 
  -19    2    3     -4.09      0.00 
  -17    2    3     -7.69      0.00 
  -15    2    3    -32.92      0.00 
  -13    2    3      2.25      0.00 
  -11    2    3    -27.36      0.00 
   -9    2    3      5.29      0.00 
   -7    2    3      5.91      0.00 
   -5    2    3     89.81      0.00 
   -3    2    3    -12.74      0.00 
   -1    2    3     99.72      0.00 
    1    2    3    -63.71      0.00 
    3    2    3    -52.37      0.00 
    5    2    3    -57.05      0.00 
    7    2    3      9.43      0.00 
    9    2    3     -7.40      0.00 
   11    2    3     21.46      0.00 
   13    2    3      8.82      0.00 
   15    2    3     17.29      0.00 
   17    2    3      5.46      0.00 
   19    2    3      1.77      0.00 
   21    2    3      0.50      0.00 
   23    2    3     -2.91      0.00 
   25    2    3      2.06      0.00 
   27    2    3      1.06      0.00 
   29    2    3      0.18      0.00 
   31    2    3      0.38      0.00 
   33    2    3     -0.03      0.00 
  -34    3    3      0.18      0.00 
  -32    3    3     -0.10      0.00 
  -30    3    3     -0.40      0.00 
  -28    3    3     -0.72      0.00 
  -26    3    3     -0.82      0.00 
  -24    3    3      0.51      0.00 
  -22    3    3      2.78      0.00 
  -20    3    3      2.03      0.00 
  -18    3    3      9.94      0.00 
  -16    3    3      0.62      0.00 
  -14    3    3     -3.32      0.00 
  -12    3    3    -12.04      0.00 
  -10    3    3    -17.94      0.00 
   -8    3    3    -17.45      0.00 
   -6    3    3      3.43      0.00 
   -4    3    3    -25.12      0.00 
   -2    3    3     61.35      0.00 
    0    3    3    -38.51      0.00 
    2    3    3     61.37      0.00 
    4    3    3    -35.11      0.00 
    6    3    3    -43.07      0.00 
    8    3    3     -2.06      0.00 
   10    3    3    -24.96      0.00 
   12    3    3      4.75      0.00 
   14    3    3      0.19      0.00 
   16    3    3      7.50      0.00 
   18    3    3      3.38      0.00 
   20    3    3     -0.32      0.00 
   22    3    3     -0.80      0.00 
   24    3    3     -3.68      0.00 
   26    3    3      0.69      0.00 
   28    3    3      0.03      0.00 
   30    3    3     -0.35      0.00 
   32    3    3      1.28      0.00 
   34    3    3     -0.71      0.00 
  -33    4    3     -0.67      0.00 
  -31    4    3     -0.16      0.00 
  -29    4    3      0.10      0.00 
  -27    4    3     -1.58      0.00 
  -25    4    3      2.67      0.00 
  -23    4    3     -8.47      0.00 
  -21    4    3     -2.62      0.00 
  -19    4    3     -6.63      0.00 
  -17    4    3      1.67      0.00 
  -15    4    3     -2.33      0.00 
  -13    4    3      5.27      0.00 
  -11    4    3    -17.24      0.00 
   -9    4    3     -5.23      0.00 
   -7    4    3     -4.26      0.00 
   -5    4    3     11.48      0.00 
   -3    4    3     -9.14      0.00 
   -1    4    3     -8.89      0.00 
    1    4    3     53.27      0.00 
    3    4    3     -8.09      0.00 
    7    4    3     -6.11      0.00 
    9    4    3    -22.86      0.00 
   11    4    3      4.38      0.00 
   13    4    3     -8.30      0.00 
   15    4    3     10.37      0.00 
   17    4    3     -1.18      0.00 
   19    4    3     16.70      0.00 
   21    4    3      3.30      0.00 
   23    4    3      5.18      0.00 
   25    4    3     -2.28      0.00 
   27    4    3      1.54      0.00 
   29    4    3     -0.20      0.00 
   31    4    3      0.52      0.00 
   33    4    3      1.26      0.00 
  -32    5    3     -1.40      0.00 
  -30    5    3     -2.03      0.00 
  -28    5    3      2.28      0.00 
  -26    5    3     -1.66      0.00 
  -24    5    3      9.05      0.00 
  -22    5    3     -3.72      0.00 
  -20    5    3      8.92      0.00 
  -18    5    3    -13.11      0.00 
  -16    5    3     13.09      0.00 
  -14    5    3     -6.93      0.00 
  -12    5    3     12.63      0.00 
  -10    5    3    -11.64      0.00 
   -8    5    3      8.53      0.00 
   -6    5    3     -3.41      0.00 
   -4    5    3     15.74      0.00 
   -2    5    3     -1.25      0.00 
    0    5    3     26.68      0.00 
    2    5    3    -19.98      0.00 
    4    5    3     57.83      0.00 
    6    5    3     -0.39      0.00 
    8    5    3     29.67      0.00 
   10    5    3    -16.02      0.00 
   12    5    3      9.03      0.00 
   14    5    3    -12.70      0.00 
   16    5    3      6.67      0.00 
   18    5    3    -12.09      0.00 
   20    5    3     10.27      0.00 
   22    5    3     -1.86      0.00 
   24    5    3      8.29      0.00 
   26    5    3     -1.79      0.00 
   28    5    3      1.40      0.00 
   30    5    3     -1.16      0.00 
   32    5    3     -1.02      0.00 
  -31    6    3      1.11      0.00 
  -29    6    3     -0.97      0.00 
  -27    6    3     -1.95      0.00 
  -25    6    3     -2.61      0.00 
  -23    6    3      2.66      0.00 
  -21    6    3     -5.31      0.00 
  -19    6    3      3.93      0.00 
  -17    6    3     -9.41      0.00 
  -15    6    3     11.77      0.00 
  -13    6    3     -9.30      0.00 
  -11    6    3     10.99      0.00 
   -9    6    3    -22.47      0.00 
   -7    6    3     17.88      0.00 
   -5    6    3    -22.48      0.00 
   -3    6    3     18.47      0.00 
   -1    6    3    -20.88      0.00 
    1    6    3     22.51      0.00 
    3    6    3    -27.16      0.00 
    5    6    3      7.45      0.00 
    7    6    3     -0.59      0.00 
    9    6    3     20.48      0.00 
   11    6    3    -10.54      0.00 
   13    6    3      8.88      0.00 
   15    6    3     -5.91      0.00 
   17    6    3      6.69      0.00 
   19    6    3     -4.99      0.00 
   21    6    3      4.07      0.00 
   23    6    3     -3.64      0.00 
   25    6    3      3.18      0.00 
   27    6    3     -0.15      0.00 
   29    6    3      0.38      0.00 
   31    6    3      0.68      0.00 
  -30    7    3      1.86      0.00 
  -28    7    3     -1.12      0.00 
  -26    7    3      2.62      0.00 
  -24    7    3     -3.37      0.00 
  -22    7    3      6.36      0.00 
  -20    7    3     -2.18      0.00 
  -18    7    3      3.57      0.00 
  -16    7    3     -5.26      0.00 
  -14    7    3      4.71      0.00 
  -12    7    3      1.04      0.00 
  -10    7    3     10.04      0.00 
   -8    7    3      3.65      0.00 
   -6    7    3      5.41      0.00 
   -4    7    3      2.78      0.00 
   -2    7    3      8.37      0.00 
    0    7    3     12.78      0.00 
    2    7    3     11.77      0.00 
    4    7    3      6.38      0.00 
    6    7    3     10.56      0.00 
    8    7    3     -0.15      0.00 
   10    7    3     15.01      0.00 
   12    7    3     -2.99      0.00 
   14    7    3      3.21      0.00 
   16    7    3     -9.47      0.00 
   18    7    3      9.75      0.00 
   20    7    3     -1.67      0.00 
   22    7    3      4.54      0.00 
   24    7    3     -0.97      0.00 
   26    7    3      1.24      0.00 
   28    7    3     -5.44      0.00 
  -27    8    3      1.49      0.00 
  -25    8    3     -1.48      0.00 
  -23    8    3     -1.73      0.00 
  -21    8    3      2.55      0.00 
  -19    8    3      0.03      0.00 
  -17    8    3      3.21      0.00 
  -15    8    3     -1.34      0.00 
  -13    8    3     -2.59      0.00 
  -11    8    3     -2.01      0.00 
   -9    8    3      0.67      0.00 
   -7    8    3     -1.92      0.00 
   -5    8    3      4.84      0.00 
   -3    8    3     -9.54      0.00 
    1    8    3    -12.11      0.00 
    3    8    3      8.13      0.00 
    5    8    3     -2.88      0.00 
    7    8    3      3.34      0.00 
    9    8    3      6.28      0.00 
   11    8    3      2.17      0.00 
   13    8    3      7.80      0.00 
   15    8    3     -4.36      0.00 
   17    8    3     -7.71      0.00 
   19    8    3     -2.32      0.00 
   21    8    3     -0.70      0.00 
   23    8    3      0.49      0.00 
   25    8    3      1.86      0.00 
   27    8    3      0.01      0.00 
  -26    9    3      3.90      0.00 
  -24    9    3     -0.76      0.00 
  -22    9    3      1.61      0.00 
  -20    9    3      1.49      0.00 
  -18    9    3      3.88      0.00 
  -16    9    3      1.96      0.00 
  -14    9    3      1.36      0.00 
  -12    9    3     -2.97      0.00 
  -10    9    3      4.48      0.00 
   -8    9    3     -2.08      0.00 
   -6    9    3      5.72      0.00 
   -4    9    3      0.87      0.00 
   -2    9    3     10.97      0.00 
    0    9    3      2.82      0.00 
    2    9    3      6.44      0.00 
    4    9    3     -9.55      0.00 
    6    9    3      7.28      0.00 
    8    9    3     -6.71      0.00 
   10    9    3      4.71      0.00 
   12    9    3      2.81      0.00 
   14    9    3      6.92      0.00 
   16    9    3      1.05      0.00 
   18    9    3      2.16      0.00 
   20    9    3     -2.22      0.00 
   22    9    3     -0.83      0.00 
   24    9    3      0.11      0.00 
   26    9    3      1.85      0.00 
  -25   10    3     -0.39      0.00 
  -23   10    3      2.56      0.00 
  -21   10    3     -0.67      0.00 
  -19   10    3      0.93      0.00 
  -17   10    3      5.62      0.00 
  -15   10    3      3.02      0.00 
  -13   10    3      4.69      0.00 
  -11   10    3     -2.95      0.00 
   -9   10    3      0.68      0.00 
   -7   10    3     -4.48      0.00 
   -5   10    3     -2.34      0.00 
   -3   10    3     -3.40      0.00 
   -1   10    3     -1.67      0.00 
    1   10    3      5.70      0.00 
    3   10    3      5.47      0.00 
    5   10    3      2.03      0.00 
    7   10    3      2.37      0.00 
    9   10    3     -3.76      0.00 
   11   10    3     -0.22      0.00 
   13   10    3     -3.82      0.00 
   15   10    3     -1.31      0.00 
   17   10    3      1.60      0.00 
   19   10    3     -1.76      0.00 
   21   10    3      0.59      0.00 
   23   10    3     -2.65      0.00 
   25   10    3     -1.46      0.00 
  -24   11    3      0.04      0.00 
  -22   11    3     -1.17      0.00 
  -20   11    3      1.22      0.00 
  -18   11    3     -3.00      0.00 
  -16   11    3      0.46      0.00 
  -14   11    3      3.27      0.00 
  -12   11    3      2.72      0.00 
  -10   11    3      2.90      0.00 
   -8   11    3     -0.46      0.00 
   -6   11    3      1.08      0.00 
   -4   11    3     -4.55      0.00 
   -2   11    3     -2.25      0.00 
    0   11    3     -4.59      0.00 
    2   11    3     -3.43      0.00 
    4   11    3      0.57      0.00 
    6   11    3      0.51      0.00 
    8   11    3      3.66      0.00 
   10   11    3      1.33      0.00 
   12   11    3      0.95      0.00 
   14   11    3     -1.33      0.00 
   16   11    3      0.71      0.00 
   18   11    3     -1.54      0.00 
   20   11    3      2.48      0.00 
   22   11    3     -0.73      0.00 
  -21   12    3      1.87      0.00 
  -19   12    3     -0.74      0.00 
  -17   12    3      1.26      0.00 
  -15   12    3     -1.40      0.00 
  -13   12    3      2.91      0.00 
  -11   12    3      0.40      0.00 
   -9   12    3      1.32      0.00 
   -7   12    3      2.25      0.00 
   -5   12    3      2.71      0.00 
   -3   12    3     -1.11      0.00 
   -1   12    3      1.50      0.00 
    1   12    3     -2.70      0.00 
    3   12    3     -0.75      0.00 
    5   12    3     -5.20      0.00 
    7   12    3      0.90      0.00 
    9   12    3     -1.18      0.00 
   11   12    3      3.47      0.00 
   13   12    3     -2.67      0.00 
   15   12    3      1.86      0.00 
   17   12    3     -2.53      0.00 
   19   12    3      0.02      0.00 
   21   12    3     -0.95      0.00 
  -18   13    3     -1.27      0.00 
  -16   13    3     -0.30      0.00 
  -14   13    3     -3.98      0.00 
  -12   13    3      0.42      0.00 
  -10   13    3     -2.26      0.00 
   -8   13    3      1.09      0.00 
   -6   13    3     -2.04      0.00 
   -4   13    3     -1.30      0.00 
   -2   13    3     -2.31      0.00 
    0   13    3      3.10      0.00 
    2   13    3     -2.32      0.00 
    4   13    3      0.97      0.00 
    6   13    3     -5.15      0.00 
    8   13    3     -0.51      0.00 
   10   13    3     -3.39      0.00 
   12   13    3     -0.81      0.00 
   14   13    3     -1.85      0.00 
   16   13    3      0.65      0.00 
   -9   14    3     -2.80      0.00 
   -7   14    3      2.83      0.00 
   -5   14    3      1.84      0.00 
   -3   14    3     -0.80      0.00 
   -1   14    3     -1.09      0.00 
    1   14    3      1.40      0.00 
    3   14    3     -2.15      0.00 
    5   14    3      1.05      0.00 
    7   14    3     -0.86      0.00 
    9   14    3      2.22      0.00 
   11   14    3     -0.57      0.00 
    0   15    3     -1.33      0.00 
    2   15    3      1.39      0.00 
    4   15    3     -1.53      0.00 
    6   15    3     -1.56      0.00 
  -34    0    4     -0.92      0.00 
  -32    0    4      0.32      0.00 
  -30    0    4      0.69      0.00 
  -28    0    4     -0.26      0.00 
  -26    0    4      1.17      0.00 
  -24    0    4      2.79      0.00 
  -22    0    4      2.36      0.00 
  -20    0    4     -7.22      0.00 
  -16    0    4     -6.56      0.00 
  -14    0    4    -33.53      0.00 
  -12    0    4     16.11      0.00 
  -10    0    4    -34.62      0.00 
   -8    0    4     19.56      0.00 
   -6    0    4    -41.37      0.00 
   -4    0    4    294.88      0.00 
   -2    0    4   -272.29      0.00 
    0    0    4    -27.41      0.00 
    2    0    4   -208.32      0.00 
    4    0    4     74.76      0.00 
    6    0    4    -51.19      0.00 
    8    0    4      1.29      0.00 
   10    0    4     -5.20      0.00 
   12    0    4     18.81      0.00 
   14    0    4     15.53      0.00 
   16    0    4     10.39      0.00 
   20    0    4     -1.14      0.00 
   22    0    4     -0.40      0.00 
   24    0    4      1.16      0.00 
   26    0    4     -1.10      0.00 
   28    0    4      2.10      0.00 
   30    0    4      0.22      0.00 
   32    0    4      2.25      0.00 
   34    0    4      0.06      0.00 
  -33    1    4     -0.76      0.00 
  -31    1    4     -2.18      0.00 
  -29    1    4     -1.56      0.00 
  -27    1    4      1.26      0.00 
  -25    1    4     -1.57      0.00 
  -23    1    4      2.51      0.00 
  -21    1    4      5.63      0.00 
  -19    1    4     10.24      0.00 
  -17    1    4     -2.15      0.00 
  -15    1    4    -19.43      0.00 
  -13    1    4     -9.25      0.00 
  -11    1    4     10.40      0.00 
   -9    1    4    -35.73      0.00 
   -7    1    4      4.48      0.00 
   -5    1    4    -10.04      0.00 
   -3    1    4    167.68      0.00 
   -1    1    4     47.74      0.00 
    1    1    4     25.54      0.00 
    3    1    4    -89.97      0.00 
    5    1    4     35.56      0.00 
    7    1    4      2.02      0.00 
    9    1    4      8.76      0.00 
   11    1    4    -19.25      0.00 
   13    1    4     15.78      0.00 
   15    1    4      6.19      0.00 
   17    1    4     15.47      0.00 
   19    1    4     -1.26      0.00 
   21    1    4      0.42      0.00 
   23    1    4     -2.00      0.00 
   25    1    4      1.58      0.00 
   27    1    4     -0.75      0.00 
   29    1    4      1.69      0.00 
   31    1    4     -0.93      0.00 
   33    1    4      1.03      0.00 
  -34    2    4      1.79      0.00 
  -32    2    4      0.13      0.00 
  -30    2    4     -1.93      0.00 
  -28    2    4      0.59      0.00 
  -26    2    4     -1.49      0.00 
  -24    2    4      0.15      0.00 
  -22    2    4     -3.74      0.00 
  -20    2    4     -5.18      0.00 
  -18    2    4      6.21      0.00 
  -16    2    4     -1.10      0.00 
  -14    2    4     -8.92      0.00 
  -12    2    4    -15.36      0.00 
  -10    2    4      1.27      0.00 
   -8    2    4    -13.87      0.00 
   -6    2    4    -16.50      0.00 
   -4    2    4    -47.99      0.00 
   -2    2    4     94.00      0.00 
    0    2    4    -60.78      0.00 
    2    2    4     53.02      0.00 
    4    2    4    -86.96      0.00 
    6    2    4    -20.00      0.00 
    8    2    4      9.01      0.00 
   10    2    4     -4.50      0.00 
   12    2    4     -6.47      0.00 
   14    2    4     -2.54      0.00 
   16    2    4      5.46      0.00 
   18    2    4      5.71      0.00 
   20    2    4      2.26      0.00 
   22    2    4     -0.30      0.00 
   24    2    4     -0.58      0.00 
   26    2    4     -1.01      0.00 
   28    2    4      0.18      0.00 
   30    2    4     -1.17      0.00 
   32    2    4      0.84      0.00 
   34    2    4      0.58      0.00 
  -33    3    4     -0.94      0.00 
  -31    3    4      0.35      0.00 
  -29    3    4     -2.32      0.00 
  -27    3    4      2.17      0.00 
  -25    3    4      0.47      0.00 
  -23    3    4      5.44      0.00 
  -21    3    4     -2.19      0.00 
  -19    3    4      0.88      0.00 
  -17    3    4      0.29      0.00 
  -15    3    4      1.20      0.00 
  -13    3    4     -1.97      0.00 
  -11    3    4     -7.18      0.00 
   -9    3    4    -15.64      0.00 
   -7    3    4     19.33      0.00 
   -5    3    4     43.96      0.00 
   -3    3    4      0.73      0.00 
   -1    3    4     41.02      0.00 
    1    3    4    112.73      0.00 
    3    3    4     16.09      0.00 
    5    3    4     30.76      0.00 
    7    3    4    -14.21      0.00 
    9    3    4     15.27      0.00 
   11    3    4      0.70      0.00 
   13    3    4      9.53      0.00 
   15    3    4      0.83      0.00 
   17    3    4      5.38      0.00 
   19    3    4      2.91      0.00 
   21    3    4     10.30      0.00 
   23    3    4     -0.58      0.00 
   25    3    4      3.30      0.00 
   27    3    4      0.70      0.00 
   29    3    4      0.00      0.00 
   31    3    4     -0.36      0.00 
   33    3    4     -0.76      0.00 
  -34    4    4      0.53      0.00 
  -32    4    4      0.15      0.00 
  -30    4    4     -0.17      0.00 
  -28    4    4     -1.05      0.00 
  -26    4    4     -0.48      0.00 
  -24    4    4     -0.28      0.00 
  -22    4    4      3.57      0.00 
  -20    4    4      2.68      0.00 
  -18    4    4      2.54      0.00 
  -16    4    4      1.60      0.00 
  -14    4    4     17.75      0.00 
  -12    4    4     -7.71      0.00 
  -10    4    4      4.48      0.00 
   -8    4    4    -42.09      0.00 
   -6    4    4     14.67      0.00 
   -4    4    4    -38.23      0.00 
   -2    4    4     34.72      0.00 
    0    4    4    -35.03      0.00 
    2    4    4     35.81      0.00 
    4    4    4     16.45      0.00 
    8    4    4     -3.26      0.00 
   10    4    4     -0.81      0.00 
   12    4    4     -7.39      0.00 
   14    4    4     -0.57      0.00 
   16    4    4     -0.09      0.00 
   18    4    4     -2.56      0.00 
   20    4    4     -1.36      0.00 
   22    4    4      1.18      0.00 
   24    4    4     -1.66      0.00 
   26    4    4      2.21      0.00 
   28    4    4      0.40      0.00 
   30    4    4     -0.29      0.00 
   32    4    4      0.50      0.00 
  -33    5    4     -0.25      0.00 
  -31    5    4      0.57      0.00 
  -29    5    4      0.49      0.00 
  -27    5    4     -1.92      0.00 
  -25    5    4      1.72      0.00 
  -23    5    4     -2.12      0.00 
  -21    5    4     -4.63      0.00 
  -19    5    4      0.74      0.00 
  -17    5    4     -6.98      0.00 
  -15    5    4      5.64      0.00 
  -13    5    4     10.47      0.00 
  -11    5    4     11.92      0.00 
   -9    5    4      2.91      0.00 
   -7    5    4      1.77      0.00 
   -5    5    4     -0.93      0.00 
   -3    5    4     11.65      0.00 
   -1    5    4    -13.84      0.00 
    1    5    4     36.30      0.00 
    3    5    4     11.28      0.00 
    5    5    4     17.87      0.00 
    7    5    4     22.73      0.00 
    9    5    4      1.38      0.00 
   11    5    4      5.87      0.00 
   13    5    4     -4.23      0.00 
   15    5    4      1.25      0.00 
   17    5    4     -0.18      0.00 
   19    5    4      6.60      0.00 
   21    5    4      3.91      0.00 
   23    5    4      3.00      0.00 
   25    5    4     -0.38      0.00 
   27    5    4      0.12      0.00 
   29    5    4     -0.22      0.00 
   31    5    4     -1.58      0.00 
  -30    6    4     -0.76      0.00 
  -28    6    4     -0.98      0.00 
  -26    6    4      1.65      0.00 
  -24    6    4      0.66      0.00 
  -22    6    4      5.15      0.00 
  -20    6    4      2.89      0.00 
  -18    6    4      1.40      0.00 
  -16    6    4     -2.35      0.00 
  -14    6    4      2.08      0.00 
  -12    6    4      1.70      0.00 
  -10    6    4      9.96      0.00 
   -8    6    4      3.84      0.00 
   -6    6    4      6.42      0.00 
   -4    6    4     -2.63      0.00 
   -2    6    4    -11.73      0.00 
    0    6    4      4.04      0.00 
    2    6    4    -16.83      0.00 
    4    6    4     16.17      0.00 
    6    6    4     17.13      0.00 
    8    6    4      7.39      0.00 
   10    6    4     18.14      0.00 
   12    6    4     -3.25      0.00 
   14    6    4      4.27      0.00 
   16    6    4    -13.55      0.00 
   18    6    4     -5.33      0.00 
   20    6    4     -3.62      0.00 
   22    6    4     -0.73      0.00 
   24    6    4      0.28      0.00 
   26    6    4      1.79      0.00 
   28    6    4     -4.28      0.00 
   30    6    4     -0.82      0.00 
  -29    7    4      2.09      0.00 
  -27    7    4     -1.28      0.00 
  -25    7    4     -0.07      0.00 
  -23    7    4     -4.20      0.00 
  -21    7    4      5.51      0.00 
  -19    7    4     -2.72      0.00 
  -17    7    4      3.79      0.00 
  -15    7    4     -0.80      0.00 
  -13    7    4      2.98      0.00 
  -11    7    4     -5.42      0.00 
   -9    7    4      2.08      0.00 
   -7    7    4     -2.00      0.00 
   -5    7    4     16.50      0.00 
   -3    7    4     -4.28      0.00 
   -1    7    4     14.52      0.00 
    1    7    4    -23.99      0.00 
    3    7    4      5.57      0.00 
    5    7    4    -25.92      0.00 
    7    7    4      9.69      0.00 
    9    7    4     -1.27      0.00 
   11    7    4      9.65      0.00 
   13    7    4      2.36      0.00 
   15    7    4     10.11      0.00 
   17    7    4     -5.21      0.00 
   19    7    4     -0.73      0.00 
   21    7    4     -3.07      0.00 
   23    7    4     -1.32      0.00 
   25    7    4     -0.03      0.00 
   27    7    4      4.01      0.00 
  -26    8    4      3.71      0.00 
  -24    8    4     -0.65      0.00 
  -22    8    4     -1.89      0.00 
  -20    8    4      3.25      0.00 
  -18    8    4      1.26      0.00 
  -16    8    4      5.49      0.00 
  -14    8    4     -1.60      0.00 
  -12    8    4      4.45      0.00 
  -10    8    4     -1.09      0.00 
   -8    8    4      1.58      0.00 
   -6    8    4     -5.89      0.00 
   -4    8    4      1.26      0.00 
   -2    8    4      6.04      0.00 
    2    8    4     10.14      0.00 
    4    8    4     -4.61      0.00 
    6    8    4     -0.33      0.00 
    8    8    4     -3.26      0.00 
   10    8    4     -3.84      0.00 
   12    8    4      3.68      0.00 
   14    8    4     -3.70      0.00 
   16    8    4      2.54      0.00 
   18    8    4      1.22      0.00 
   20    8    4      0.42      0.00 
   22    8    4     -1.17      0.00 
   24    8    4      0.36      0.00 
   26    8    4     -0.12      0.00 
  -27    9    4      0.06      0.00 
  -25    9    4     -0.17      0.00 
  -23    9    4      2.33      0.00 
  -21    9    4     -3.74      0.00 
  -19    9    4     -0.61      0.00 
  -17    9    4      2.17      0.00 
  -15    9    4      0.31      0.00 
  -13    9    4      2.73      0.00 
  -11    9    4     -3.67      0.00 
   -9    9    4      6.18      0.00 
   -7    9    4    -10.94      0.00 
   -5    9    4      5.01      0.00 
   -3    9    4    -21.79      0.00 
   -1    9    4      3.55      0.00 
    1    9    4    -13.91      0.00 
    3    9    4      8.04      0.00 
    5    9    4     -5.46      0.00 
    7    9    4     -0.53      0.00 
    9    9    4     -0.92      0.00 
   11    9    4     -0.69      0.00 
   13    9    4      2.09      0.00 
   15    9    4     -6.13      0.00 
   17    9    4      0.59      0.00 
   19    9    4     -4.04      0.00 
   21    9    4     -0.80      0.00 
   23    9    4     -1.10      0.00 
   25    9    4     -0.27      0.00 
  -24   10    4     -0.47      0.00 
  -22   10    4      0.62      0.00 
  -20   10    4      0.36      0.00 
  -18   10    4     -0.18      0.00 
  -16   10    4      0.84      0.00 
  -14   10    4      0.45      0.00 
  -12   10    4      4.65      0.00 
  -10   10    4     -2.27      0.00 
   -8   10    4      7.90      0.00 
   -6   10    4     -4.34      0.00 
   -4   10    4     13.29      0.00 
   -2   10    4    -12.07      0.00 
    0   10    4     11.05      0.00 
    2   10    4    -10.59      0.00 
    4   10    4      8.52      0.00 
    6   10    4     -9.40      0.00 
    8   10    4      0.80      0.00 
   10   10    4     -4.92      0.00 
   12   10    4      4.51      0.00 
   14   10    4     -0.03      0.00 
   16   10    4      0.95      0.00 
   18   10    4     -0.09      0.00 
   20   10    4      2.28      0.00 
   22   10    4     -0.52      0.00 
   24   10    4     -0.76      0.00 
  -23   11    4      0.03      0.00 
  -21   11    4     -0.68      0.00 
  -19   11    4     -2.26      0.00 
  -17   11    4     -1.71      0.00 
  -15   11    4      1.05      0.00 
  -13   11    4     -1.21      0.00 
  -11   11    4      5.35      0.00 
   -9   11    4     -8.26      0.00 
   -7   11    4      4.50      0.00 
   -5   11    4    -13.08      0.00 
   -3   11    4      8.64      0.00 
   -1   11    4    -14.17      0.00 
    1   11    4      8.99      0.00 
    3   11    4    -12.43      0.00 
    5   11    4      9.33      0.00 
    7   11    4     -7.84      0.00 
    9   11    4     -0.49      0.00 
   11   11    4     -5.05      0.00 
   13   11    4     -1.21      0.00 
   15   11    4     -4.03      0.00 
   17   11    4     -0.56      0.00 
   19   11    4     -2.52      0.00 
   21   11    4      1.10      0.00 
   23   11    4     -1.52      0.00 
  -20   12    4      0.66      0.00 
  -18   12    4     -2.65      0.00 
  -16   12    4     -3.26      0.00 
  -14   12    4     -1.14      0.00 
  -12   12    4     -2.90      0.00 
  -10   12    4      5.00      0.00 
   -8   12    4     -2.30      0.00 
   -6   12    4      5.26      0.00 
   -4   12    4     -7.40      0.00 
   -2   12    4      4.12      0.00 
    0   12    4     -5.34      0.00 
    2   12    4      1.33      0.00 
    4   12    4     -4.49      0.00 
    6   12    4      0.69      0.00 
    8   12    4     -1.93      0.00 
   10   12    4      3.40      0.00 
   12   12    4     -2.01      0.00 
   14   12    4     -0.78      0.00 
   16   12    4     -1.70      0.00 
   18   12    4      0.75      0.00 
   20   12    4      0.70      0.00 
  -17   13    4      0.87      0.00 
  -15   13    4     -0.92      0.00 
  -13   13    4     -2.24      0.00 
  -11   13    4     -1.81      0.00 
   -9   13    4     -1.19      0.00 
   -7   13    4      0.21      0.00 
   -5   13    4      1.25      0.00 
   -3   13    4     -1.95      0.00 
   -1   13    4      1.45      0.00 
    1   13    4     -3.04      0.00 
    3   13    4      2.16      0.00 
    5   13    4     -5.51      0.00 
    7   13    4     -1.98      0.00 
    9   13    4     -2.38      0.00 
   11   13    4      1.24      0.00 
   13   13    4     -1.81      0.00 
   15   13    4      1.01      0.00 
   17   13    4     -3.07      0.00 
   -8   14    4     -1.19      0.00 
   -6   14    4      1.03      0.00 
   -4   14    4     -0.14      0.00 
   -2   14    4      0.10      0.00 
    0   14    4     -0.68      0.00 
    2   14    4      2.18      0.00 
    4   14    4      0.85      0.00 
    6   14    4     -1.47      0.00 
    8   14    4     -1.22      0.00 
   10   14    4     -1.34      0.00 
   12   14    4     -1.87      0.00 
    1   15    4     -1.80      0.00 
    3   15    4      0.25      0.00 
    5   15    4      0.97      0.00 
  -34    1    5      0.20      0.00 
  -32    1    5     -0.12      0.00 
  -30    1    5     -0.45      0.00 
  -28    1    5     -1.17      0.00 
  -26    1    5      1.02      0.00 
  -24    1    5      0.33      0.00 
  -22    1    5      5.55      0.00 
  -20    1    5     -2.49      0.00 
  -18    1    5     -6.43      0.00 
  -16    1    5     -7.73      0.00 
  -14    1    5    -16.46      0.00 
  -12    1    5    -17.22      0.00 
  -10    1    5      3.12      0.00 
   -8    1    5    -13.31      0.00 
   -6    1    5    -17.37      0.00 
   -4    1    5    107.01      0.00 
   -2    1    5     75.72      0.00 
    0    1    5     23.23      0.00 
    2    1    5      2.55      0.00 
    4    1    5    -28.71      0.00 
    6    1    5      5.39      0.00 
    8    1    5     -4.94      0.00 
   10    1    5     26.71      0.00 
   12    1    5     -9.21      0.00 
   14    1    5     17.84      0.00 
   16    1    5      5.42      0.00 
   18    1    5      8.64      0.00 
   20    1    5      0.28      0.00 
   22    1    5      3.20      0.00 
   24    1    5      1.50      0.00 
   26    1    5      1.35      0.00 
   28    1    5      0.96      0.00 
   30    1    5      0.06      0.00 
   32    1    5     -0.14      0.00 
   34    1    5     -0.63      0.00 
  -33    2    5      1.05      0.00 
  -31    2    5      0.15      0.00 
  -29    2    5     -1.78      0.00 
  -27    2    5     -0.48      0.00 
  -25    2    5     -0.98      0.00 
  -23    2    5      1.52      0.00 
  -21    2    5      5.35      0.00 
  -19    2    5      6.80      0.00 
  -17    2    5     23.97      0.00 
  -15    2    5    -11.17      0.00 
  -13    2    5     21.57      0.00 
  -11    2    5    -12.39      0.00 
   -9    2    5      1.12      0.00 
   -7    2    5    -35.42      0.00 
   -5    2    5     21.69      0.00 
   -3    2    5    -12.56      0.00 
   -1    2    5     94.27      0.00 
    1    2    5     85.11      0.00 
    3    2    5     67.61      0.00 
    5    2    5    -17.52      0.00 
    7    2    5     16.17      0.00 
    9    2    5    -11.20      0.00 
   11    2    5      8.90      0.00 
   13    2    5     -7.82      0.00 
   15    2    5      2.35      0.00 
   17    2    5      2.86      0.00 
   19    2    5      2.30      0.00 
   21    2    5      3.14      0.00 
   23    2    5     -1.20      0.00 
   25    2    5     -0.13      0.00 
   27    2    5      1.12      0.00 
   29    2    5      0.11      0.00 
   31    2    5      0.46      0.00 
   33    2    5     -2.05      0.00 
  -34    3    5      0.07      0.00 
  -32    3    5      0.95      0.00 
  -30    3    5      1.02      0.00 
  -28    3    5     -0.05      0.00 
  -26    3    5     -2.12      0.00 
  -24    3    5     -2.04      0.00 
  -22    3    5     -1.93      0.00 
  -20    3    5     -7.78      0.00 
  -18    3    5      4.07      0.00 
  -16    3    5      0.23      0.00 
  -14    3    5     14.53      0.00 
  -12    3    5      2.33      0.00 
  -10    3    5      1.59      0.00 
   -8    3    5     -8.15      0.00 
   -6    3    5     -8.49      0.00 
   -4    3    5    -42.42      0.00 
   -2    3    5     25.26      0.00 
    0    3    5    -44.58      0.00 
    2    3    5     56.72      0.00 
    4    3    5     43.78      0.00 
    6    3    5     -5.23      0.00 
    8    3    5      9.93      0.00 
   10    3    5    -16.74      0.00 
   12    3    5      3.08      0.00 
   14    3    5     -8.97      0.00 
   16    3    5      1.46      0.00 
   18    3    5      1.90      0.00 
   20    3    5      2.84      0.00 
   22    3    5      5.32      0.00 
   24    3    5     -1.62      0.00 
   26    3    5     -0.01      0.00 
   28    3    5      0.40      0.00 
   30    3    5     -0.57      0.00 
   32    3    5      0.84      0.00 
  -33    4    5     -1.35      0.00 
  -31    4    5      0.19      0.00 
  -29    4    5      0.00      0.00 
  -27    4    5     -1.46      0.00 
  -25    4    5      5.76      0.00 
  -23    4    5      0.35      0.00 
  -21    4    5      4.54      0.00 
  -19    4    5     -3.11      0.00 
  -17    4    5      2.08      0.00 
  -15    4    5     -0.42      0.00 
  -13    4    5     18.77      0.00 
  -11    4    5     11.97      0.00 
   -9    4    5     14.39      0.00 
   -7    4    5     -8.43      0.00 
   -5    4    5     21.86      0.00 
   -3    4    5     17.04      0.00 
   -1    4    5    -32.53      0.00 
    1    4    5     32.80      0.00 
    3    4    5     12.66      0.00 
    7    4    5     41.81      0.00 
    9    4    5      3.45      0.00 
   11    4    5     11.10      0.00 
   13    4    5    -11.22      0.00 
   15    4    5      5.06      0.00 
   17    4    5    -13.82      0.00 
   19    4    5      0.79      0.00 
   21    4    5     -0.73      0.00 
   23    4    5      6.40      0.00 
   25    4    5     -0.29      0.00 
   27    4    5      1.25      0.00 
   29    4    5     -1.68      0.00 
   31    4    5     -0.98      0.00 
  -32    5    5      1.04      0.00 
  -30    5    5     -0.75      0.00 
  -28    5    5      1.19      0.00 
  -26    5    5     -4.96      0.00 
  -24    5    5      1.91      0.00 
  -22    5    5     -3.43      0.00 
  -20    5    5     10.76      0.00 
  -18    5    5     -9.47      0.00 
  -16    5    5      7.37      0.00 
  -14    5    5     -8.86      0.00 
  -12    5    5     14.13      0.00 
  -10    5    5     -4.57      0.00 
   -8    5    5      7.69      0.00 
   -6    5    5    -15.43      0.00 
   -4    5    5      3.49      0.00 
   -2    5    5    -26.75      0.00 
    0    5    5     18.74      0.00 
    2    5    5    -65.68      0.00 
    4    5    5      8.65      0.00 
    8    5    5     31.37      0.00 
   10    5    5     -4.25      0.00 
   12    5    5     11.99      0.00 
   14    5    5    -10.37      0.00 
   16    5    5      7.61      0.00 
   18    5    5    -15.56      0.00 
   20    5    5     -0.01      0.00 
   22    5    5     -9.41      0.00 
   24    5    5      1.13      0.00 
   26    5    5     -0.50      0.00 
   28    5    5      1.65      0.00 
   30    5    5      0.09      0.00 
  -31    6    5      0.62      0.00 
  -29    6    5      2.12      0.00 
  -27    6    5      1.00      0.00 
  -25    6    5     -1.95      0.00 
  -23    6    5      3.45      0.00 
  -21    6    5     -4.17      0.00 
  -19    6    5      7.86      0.00 
  -17    6    5    -10.56      0.00 
  -15    6    5      9.41      0.00 
  -13    6    5     -9.27      0.00 
  -11    6    5     20.78      0.00 
   -9    6    5     -9.29      0.00 
   -7    6    5     21.23      0.00 
   -5    6    5    -12.41      0.00 
   -3    6    5     22.83      0.00 
   -1    6    5    -12.28      0.00 
    1    6    5     26.67      0.00 
    3    6    5     -2.22      0.00 
    5    6    5     -6.65      0.00 
    7    6    5    -14.69      0.00 
    9    6    5     16.24      0.00 
   11    6    5     -3.70      0.00 
   13    6    5      9.96      0.00 
   15    6    5     -5.82      0.00 
   17    6    5      7.21      0.00 
   19    6    5     -4.06      0.00 
   21    6    5      5.39      0.00 
   23    6    5     -5.58      0.00 
   25    6    5      0.54      0.00 
   27    6    5     -0.96      0.00 
   29    6    5      0.15      0.00 
  -30    7    5      0.38      0.00 
  -28    7    5     -1.04      0.00 
  -26    7    5      2.70      0.00 
  -24    7    5     -3.80      0.00 
  -22    7    5      3.49      0.00 
  -20    7    5     -1.49      0.00 
  -18    7    5      4.95      0.00 
  -16    7    5     -2.62      0.00 
  -14    7    5      1.20      0.00 
  -12    7    5     -6.30      0.00 
  -10    7    5      1.57      0.00 
   -8    7    5     -0.86      0.00 
   -6    7    5      0.36      0.00 
   -4    7    5     -6.62      0.00 
   -2    7    5    -12.60      0.00 
    0    7    5     -9.60      0.00 
    2    7    5      1.00      0.00 
    4    7    5     -8.13      0.00 
    6    7    5      6.26      0.00 
    8    7    5    -16.97      0.00 
   10    7    5      5.87      0.00 
   12    7    5     -3.40      0.00 
   14    7    5      7.16      0.00 
   16    7    5    -11.98      0.00 
   18    7    5     -1.14      0.00 
   20    7    5     -5.26      0.00 
   22    7    5      0.36      0.00 
   24    7    5     -1.43      0.00 
   26    7    5      3.38      0.00 
  -27    8    5      3.72      0.00 
  -25    8    5      1.85      0.00 
  -23    8    5     -2.25      0.00 
  -21    8    5      1.24      0.00 
  -19    8    5     -2.21      0.00 
  -17    8    5      1.53      0.00 
  -15    8    5     -0.35      0.00 
  -13    8    5     -0.09      0.00 
  -11    8    5     -3.15      0.00 
   -9    8    5     -0.92      0.00 
   -7    8    5     -3.96      0.00 
   -5    8    5      9.13      0.00 
   -3    8    5     -2.45      0.00 
    1    8    5    -13.72      0.00 
    3    8    5     -0.81      0.00 
    5    8    5     -5.87      0.00 
    7    8    5     -8.50      0.00 
    9    8    5     -2.13      0.00 
   11    8    5     -6.97      0.00 
   13    8    5      7.31      0.00 
   15    8    5      5.88      0.00 
   17    8    5      0.37      0.00 
   19    8    5     -1.09      0.00 
   21    8    5     -2.71      0.00 
   23    8    5     -1.16      0.00 
   25    8    5      0.71      0.00 
   27    8    5      2.51      0.00 
  -26    9    5      1.50      0.00 
  -24    9    5      0.48      0.00 
  -22    9    5      1.35      0.00 
  -20    9    5     -2.00      0.00 
  -18    9    5     -0.01      0.00 
  -16    9    5      0.44      0.00 
  -14    9    5      2.91      0.00 
  -12    9    5     -2.42      0.00 
  -10    9    5      2.52      0.00 
   -8    9    5     -4.80      0.00 
   -6    9    5     -1.28      0.00 
   -4    9    5     -5.97      0.00 
   -2    9    5     -1.48      0.00 
    0    9    5     -2.38      0.00 
    2    9    5     13.91      0.00 
    4    9    5     -8.06      0.00 
    6    9    5      8.34      0.00 
    8    9    5     -9.78      0.00 
   10    9    5     -2.81      0.00 
   12    9    5     -8.95      0.00 
   14    9    5     -0.49      0.00 
   16    9    5      0.18      0.00 
   18    9    5      2.85      0.00 
   20    9    5     -0.60      0.00 
   22    9    5     -0.63      0.00 
   24    9    5     -1.49      0.00 
   26    9    5     -1.08      0.00 
  -25   10    5     -2.72      0.00 
  -23   10    5      0.24      0.00 
  -21   10    5      0.43      0.00 
  -19   10    5     -3.33      0.00 
  -17   10    5     -2.03      0.00 
  -15   10    5     -3.03      0.00 
  -13   10    5      2.63      0.00 
  -11   10    5     -1.89      0.00 
   -9   10    5      2.19      0.00 
   -7   10    5     -3.17      0.00 
   -5   10    5     -0.26      0.00 
   -3   10    5     -5.69      0.00 
   -1   10    5     -9.24      0.00 
    1   10    5     -7.31      0.00 
    3   10    5     -6.06      0.00 
    5   10    5      1.73      0.00 
    7   10    5      1.52      0.00 
    9   10    5     -0.73      0.00 
   11   10    5      1.66      0.00 
   13   10    5     -2.93      0.00 
   15   10    5     -2.77      0.00 
   17   10    5      0.03      0.00 
   19   10    5     -0.91      0.00 
   21   10    5      1.06      0.00 
   23   10    5     -0.25      0.00 
   25   10    5     -1.21      0.00 
  -24   11    5      0.00      0.00 
  -22   11    5     -2.02      0.00 
  -20   11    5      1.54      0.00 
  -18   11    5     -0.89      0.00 
  -16   11    5     -3.39      0.00 
  -14   11    5     -2.41      0.00 
  -12   11    5     -1.00      0.00 
  -10   11    5      1.62      0.00 
   -8   11    5      0.17      0.00 
   -6   11    5      6.67      0.00 
   -4   11    5      0.87      0.00 
   -2   11    5      3.58      0.00 
    0   11    5      0.70      0.00 
    2   11    5     -4.37      0.00 
    4   11    5     -0.46      0.00 
    6   11    5     -6.11      0.00 
    8   11    5      0.39      0.00 
   10   11    5     -0.27      0.00 
   12   11    5      0.35      0.00 
   14   11    5     -0.35      0.00 
   16   11    5      0.34      0.00 
   18   11    5     -2.75      0.00 
   20   11    5      1.40      0.00 
   22   11    5      0.92      0.00 
  -21   12    5      0.40      0.00 
  -19   12    5     -1.35      0.00 
  -17   12    5     -0.28      0.00 
  -15   12    5     -2.31      0.00 
  -13   12    5     -1.92      0.00 
  -11   12    5     -2.66      0.00 
   -9   12    5     -3.34      0.00 
   -7   12    5     -2.98      0.00 
   -5   12    5     -0.72      0.00 
   -3   12    5     -1.50      0.00 
   -1   12    5      2.32      0.00 
    1   12    5     -2.02      0.00 
    3   12    5      3.87      0.00 
    5   12    5     -4.28      0.00 
    7   12    5     -2.36      0.00 
    9   12    5     -4.89      0.00 
   11   12    5      1.08      0.00 
   13   12    5     -3.30      0.00 
   15   12    5      1.01      0.00 
   17   12    5     -2.11      0.00 
   19   12    5      0.29      0.00 
  -18   13    5     -0.76      0.00 
  -16   13    5      1.44      0.00 
  -14   13    5     -0.82      0.00 
  -12   13    5     -0.04      0.00 
  -10   13    5     -2.70      0.00 
   -8   13    5      2.13      0.00 
   -6   13    5      1.60      0.00 
   -4   13    5      1.40      0.00 
   -2   13    5     -2.11      0.00 
    0   13    5      2.40      0.00 
    2   13    5     -1.86      0.00 
    4   13    5      5.23      0.00 
    6   13    5     -0.88      0.00 
    8   13    5      2.25      0.00 
   10   13    5      0.28      0.00 
   12   13    5      1.00      0.00 
   14   13    5     -1.82      0.00 
   16   13    5     -0.31      0.00 
   -5   14    5     -0.19      0.00 
   -3   14    5      2.42      0.00 
   -1   14    5     -2.39      0.00 
    1   14    5      0.65      0.00 
    3   14    5     -0.68      0.00 
    5   14    5      0.60      0.00 
    7   14    5     -2.08      0.00 
    9   14    5      1.53      0.00 
   11   14    5     -0.34      0.00 
    2   15    5      2.00      0.00 
    4   15    5     -0.27      0.00 
  -34    0    6     -1.24      0.00 
  -32    0    6      0.73      0.00 
  -30    0    6     -0.58      0.00 
  -28    0    6      0.17      0.00 
  -26    0    6     -0.80      0.00 
  -24    0    6     -1.03      0.00 
  -22    0    6      5.30      0.00 
  -20    0    6     17.58      0.00 
  -18    0    6     -5.53      0.00 
  -16    0    6     15.43      0.00 
  -14    0    6    -34.11      0.00 
  -12    0    6     16.34      0.00 
  -10    0    6    -17.10      0.00 
   -8    0    6     28.36      0.00 
   -6    0    6   -131.53      0.00 
   -4    0    6    207.16      0.00 
   -2    0    6     42.38      0.00 
    0    0    6    179.37      0.00 
    2    0    6    -89.47      0.00 
    4    0    6     90.45      0.00 
    6    0    6     -5.82      0.00 
    8    0    6     27.03      0.00 
   10    0    6     -3.08      0.00 
   12    0    6      0.73      0.00 
   14    0    6      4.26      0.00 
   16    0    6     15.05      0.00 
   18    0    6      4.18      0.00 
   20    0    6      3.88      0.00 
   22    0    6     -1.32      0.00 
   24    0    6      4.13      0.00 
   26    0    6     -0.92      0.00 
   28    0    6      2.21      0.00 
   30    0    6     -0.87      0.00 
   32    0    6      0.80      0.00 
  -33    1    6      1.65      0.00 
  -31    1    6      0.34      0.00 
  -29    1    6     -1.15      0.00 
  -27    1    6      0.88      0.00 
  -25    1    6     -1.54      0.00 
  -23    1    6     -3.85      0.00 
  -21    1    6     -2.08      0.00 
  -19    1    6      6.70      0.00 
  -17    1    6     21.51      0.00 
  -15    1    6      4.22      0.00 
  -13    1    6      0.47      0.00 
  -11    1    6     17.65      0.00 
   -9    1    6    -11.38      0.00 
   -7    1    6     18.58      0.00 
   -5    1    6   -113.80      0.00 
   -3    1    6     35.16      0.00 
   -1    1    6     -1.33      0.00 
    1    1    6    100.06      0.00 
    3    1    6    -36.21      0.00 
    5    1    6      6.33      0.00 
    7    1    6     -4.72      0.00 
    9    1    6     16.12      0.00 
   11    1    6    -18.79      0.00 
   13    1    6     -1.77      0.00 
   15    1    6    -15.60      0.00 
   17    1    6      6.95      0.00 
   19    1    6      0.00      0.00 
   21    1    6      1.72      0.00 
   23    1    6     -2.30      0.00 
   25    1    6     -0.30      0.00 
   27    1    6     -2.26      0.00 
   29    1    6     -0.13      0.00 
   31    1    6     -1.31      0.00 
   33    1    6     -0.43      0.00 
  -34    2    6      0.40      0.00 
  -32    2    6      1.23      0.00 
  -30    2    6      0.97      0.00 
  -28    2    6      0.58      0.00 
  -26    2    6     -1.35      0.00 
  -24    2    6      2.16      0.00 
  -22    2    6      0.31      0.00 
  -20    2    6     -5.46      0.00 
  -18    2    6     -0.58      0.00 
  -16    2    6      4.04      0.00 
  -14    2    6     11.30      0.00 
  -12    2    6     -5.45      0.00 
  -10    2    6      7.78      0.00 
   -8    2    6     12.20      0.00 
   -6    2    6     19.05      0.00 
   -4    2    6    -64.30      0.00 
   -2    2    6     78.23      0.00 
    0    2    6    -22.09      0.00 
    2    2    6    108.38      0.00 
    4    2    6     15.98      0.00 
    6    2    6     10.13      0.00 
    8    2    6     10.35      0.00 
   10    2    6     11.23      0.00 
   12    2    6      4.62      0.00 
   14    2    6     -5.59      0.00 
   16    2    6     -2.50      0.00 
   18    2    6      1.59      0.00 
   20    2    6      2.67      0.00 
   22    2    6      4.29      0.00 
   24    2    6      2.62      0.00 
   26    2    6      0.52      0.00 
   28    2    6      1.70      0.00 
   30    2    6     -0.99      0.00 
   32    2    6     -0.74      0.00 
  -33    3    6     -0.47      0.00 
  -31    3    6      2.66      0.00 
  -29    3    6     -0.59      0.00 
  -27    3    6      0.64      0.00 
  -25    3    6     -1.71      0.00 
  -23    3    6      3.81      0.00 
  -21    3    6      2.97      0.00 
  -19    3    6      2.49      0.00 
  -17    3    6      6.80      0.00 
  -15    3    6      5.58      0.00 
  -13    3    6     13.01      0.00 
  -11    3    6     19.15      0.00 
   -9    3    6     -5.95      0.00 
   -7    3    6    -10.80      0.00 
   -5    3    6      1.72      0.00 
   -3    3    6    -12.39      0.00 
   -1    3    6    -67.32      0.00 
    1    3    6     22.49      0.00 
    3    3    6      1.93      0.00 
    5    3    6     32.59      0.00 
    7    3    6     -4.93      0.00 
    9    3    6     13.48      0.00 
   11    3    6     -5.87      0.00 
   13    3    6      1.86      0.00 
   15    3    6     -7.08      0.00 
   17    3    6     -3.19      0.00 
   19    3    6    -12.15      0.00 
   21    3    6     -0.34      0.00 
   23    3    6     -3.50      0.00 
   25    3    6      0.39      0.00 
   27    3    6     -0.22      0.00 
   29    3    6      0.32      0.00 
   31    3    6      0.93      0.00 
   33    3    6     -1.20      0.00 
  -32    4    6      0.19      0.00 
  -30    4    6      1.31      0.00 
  -28    4    6     -0.75      0.00 
  -26    4    6     -0.57      0.00 
  -24    4    6     -4.64      0.00 
  -22    4    6     -2.59      0.00 
  -20    4    6     -2.94      0.00 
  -18    4    6      0.86      0.00 
  -16    4    6    -11.91      0.00 
  -14    4    6      9.55      0.00 
  -12    4    6     -3.44      0.00 
  -10    4    6     25.41      0.00 
   -8    4    6    -13.33      0.00 
   -6    4    6     15.18      0.00 
   -4    4    6    -31.55      0.00 
   -2    4    6     15.41      0.00 
    0    4    6    -32.45      0.00 
    2    4    6    -14.76      0.00 
    4    4    6     -4.12      0.00 
    6    4    6      4.78      0.00 
    8    4    6     -2.66      0.00 
   10    4    6      4.52      0.00 
   12    4    6     -2.35      0.00 
   14    4    6     -1.15      0.00 
   16    4    6      1.53      0.00 
   18    4    6      1.51      0.00 
   20    4    6     -1.29      0.00 
   22    4    6      3.02      0.00 
   24    4    6     -4.65      0.00 
   26    4    6     -0.13      0.00 
   28    4    6     -0.12      0.00 
   30    4    6     -0.08      0.00 
   32    4    6     -0.85      0.00 
  -33    5    6     -1.31      0.00 
  -31    5    6     -0.49      0.00 
  -29    5    6      1.20      0.00 
  -27    5    6      0.02      0.00 
  -25    5    6      3.40      0.00 
  -23    5    6      4.10      0.00 
  -21    5    6     -0.67      0.00 
  -19    5    6      7.63      0.00 
  -17    5    6     -4.54      0.00 
  -15    5    6     -1.63      0.00 
  -13    5    6     -4.16      0.00 
  -11    5    6     10.41      0.00 
   -9    5    6     13.07      0.00 
   -7    5    6      4.44      0.00 
   -5    5    6      0.12      0.00 
   -3    5    6      8.63      0.00 
   -1    5    6    -25.41      0.00 
    1    5    6     -7.34      0.00 
    3    5    6     -2.35      0.00 
    7    5    6     13.69      0.00 
    9    5    6      0.98      0.00 
   11    5    6     10.11      0.00 
   13    5    6     -2.70      0.00 
   15    5    6     -1.37      0.00 
   17    5    6     -8.49      0.00 
   19    5    6     -5.76      0.00 
   21    5    6     -2.54      0.00 
   23    5    6      0.35      0.00 
   25    5    6     -0.96      0.00 
   27    5    6     -0.05      0.00 
   29    5    6      0.77      0.00 
   31    5    6     -2.34      0.00 
  -30    6    6      0.17      0.00 
  -28    6    6     -1.59      0.00 
  -26    6    6     -0.09      0.00 
  -24    6    6     -4.36      0.00 
  -22    6    6      0.37      0.00 
  -20    6    6      0.61      0.00 
  -18    6    6      1.71      0.00 
  -16    6    6     -2.23      0.00 
  -14    6    6     -4.80      0.00 
  -12    6    6     -9.39      0.00 
  -10    6    6     -4.91      0.00 
   -8    6    6     -2.72      0.00 
   -6    6    6      4.31      0.00 
   -4    6    6      6.60      0.00 
   -2    6    6    -10.11      0.00 
    0    6    6      1.91      0.00 
    2    6    6    -29.50      0.00 
    4    6    6    -26.26      0.00 
    6    6    6    -12.43      0.00 
    8    6    6    -18.36      0.00 
   10    6    6      4.79      0.00 
   12    6    6     -4.48      0.00 
   14    6    6     12.44      0.00 
   16    6    6      1.42      0.00 
   18    6    6     -0.94      0.00 
   20    6    6     -3.99      0.00 
   22    6    6     -2.67      0.00 
   24    6    6     -3.11      0.00 
   26    6    6      2.53      0.00 
   28    6    6     -0.09      0.00 
   30    6    6      3.62      0.00 
  -29    7    6      1.76      0.00 
  -27    7    6      1.79      0.00 
  -25    7    6      2.26      0.00 
  -23    7    6     -4.01      0.00 
  -21    7    6      3.41      0.00 
  -19    7    6     -1.78      0.00 
  -17    7    6      2.45      0.00 
  -15    7    6     -1.42      0.00 
  -13    7    6      2.47      0.00 
  -11    7    6     -4.81      0.00 
   -9    7    6      0.38      0.00 
   -7    7    6    -10.98      0.00 
   -5    7    6      5.90      0.00 
   -3    7    6     -3.66      0.00 
   -1    7    6     25.40      0.00 
    1    7    6     -7.35      0.00 
    3    7    6     25.04      0.00 
    5    7    6    -19.43      0.00 
    7    7    6     -1.57      0.00 
    9    7    6    -12.82      0.00 
   11    7    6     -1.66      0.00 
   13    7    6     -5.81      0.00 
   15    7    6      7.55      0.00 
   17    7    6      1.56      0.00 
   19    7    6      6.36      0.00 
   21    7    6      0.76      0.00 
   23    7    6     -0.90      0.00 
   25    7    6     -2.43      0.00 
   27    7    6      0.88      0.00 
  -26    8    6      0.63      0.00 
  -24    8    6      0.65      0.00 
  -22    8    6     -2.76      0.00 
  -20    8    6     -1.65      0.00 
  -18    8    6     -3.66      0.00 
  -16    8    6      2.23      0.00 
  -14    8    6     -3.58      0.00 
  -12    8    6      1.42      0.00 
  -10    8    6     -4.33      0.00 
   -8    8    6      0.55      0.00 
   -6    8    6     -8.24      0.00 
   -4    8    6     -7.01      0.00 
   -2    8    6    -12.38      0.00 
    0    8    6    -10.99      0.00 
    2    8    6      7.53      0.00 
    4    8    6     -7.00      0.00 
    6    8    6      4.37      0.00 
    8    8    6     -4.14      0.00 
   10    8    6     -7.89      0.00 
   12    8    6     -0.31      0.00 
   14    8    6     -7.24      0.00 
   16    8    6     -1.44      0.00 
   18    8    6     -1.81      0.00 
   20    8    6      2.00      0.00 
   22    8    6     -2.08      0.00 
   24    8    6      1.59      0.00 
   26    8    6     -1.00      0.00 
  -25    9    6     -0.44      0.00 
  -23    9    6      1.59      0.00 
  -21    9    6     -0.26      0.00 
  -19    9    6     -1.80      0.00 
  -17    9    6     -0.84      0.00 
  -15    9    6     -2.99      0.00 
  -13    9    6      2.05      0.00 
  -11    9    6     -4.75      0.00 
   -9    9    6      7.73      0.00 
   -7    9    6     -7.13      0.00 
   -5    9    6     16.17      0.00 
   -3    9    6     -7.25      0.00 
   -1    9    6      9.26      0.00 
    1    9    6     -9.18      0.00 
    3    9    6      0.71      0.00 
    5    9    6      0.62      0.00 
    7    9    6     -1.44      0.00 
    9    9    6     -0.13      0.00 
   11    9    6     -0.76      0.00 
   13    9    6      4.68      0.00 
   15    9    6     -0.81      0.00 
   17    9    6      2.90      0.00 
   19    9    6      0.26      0.00 
   21    9    6      0.20      0.00 
   23    9    6     -0.35      0.00 
   25    9    6     -0.81      0.00 
  -24   10    6     -2.06      0.00 
  -22   10    6      0.14      0.00 
  -20   10    6     -1.30      0.00 
  -18   10    6      0.72      0.00 
  -16   10    6     -1.24      0.00 
  -14   10    6     -2.86      0.00 
  -12   10    6      2.15      0.00 
  -10   10    6     -5.01      0.00 
   -8   10    6      3.39      0.00 
   -6   10    6     -8.95      0.00 
   -4   10    6     11.83      0.00 
   -2   10    6    -10.92      0.00 
    0   10    6     11.02      0.00 
    2   10    6     -9.75      0.00 
    4   10    6     10.09      0.00 
    6   10    6     -5.23      0.00 
    8   10    6      2.95      0.00 
   10   10    6     -6.56      0.00 
   12   10    6     -0.95      0.00 
   14   10    6     -2.17      0.00 
   16   10    6      0.23      0.00 
   18   10    6     -2.33      0.00 
   20   10    6      0.21      0.00 
   22   10    6      0.96      0.00 
   24   10    6      0.30      0.00 
  -23   11    6     -0.37      0.00 
  -21   11    6     -0.20      0.00 
  -19   11    6     -1.25      0.00 
  -17   11    6     -2.39      0.00 
  -15   11    6     -0.07      0.00 
  -13   11    6     -4.69      0.00 
  -11   11    6      3.95      0.00 
   -9   11    6     -6.54      0.00 
   -7   11    6      6.74      0.00 
   -5   11    6     -9.43      0.00 
   -3   11    6      9.39      0.00 
   -1   11    6     -8.85      0.00 
    1   11    6     10.47      0.00 
    3   11    6    -12.74      0.00 
    5   11    6      8.72      0.00 
    7   11    6     -3.22      0.00 
    9   11    6      4.89      0.00 
   11   11    6     -1.05      0.00 
   13   11    6      2.20      0.00 
   15   11    6     -1.02      0.00 
   17   11    6      1.25      0.00 
   19   11    6     -0.96      0.00 
   21   11    6      2.06      0.00 
   23   11    6     -0.50      0.00 
  -20   12    6      1.86      0.00 
  -18   12    6      0.65      0.00 
  -16   12    6     -0.90      0.00 
  -14   12    6      1.06      0.00 
  -12   12    6     -4.89      0.00 
  -10   12    6      1.88      0.00 
   -8   12    6     -3.62      0.00 
   -6   12    6      8.72      0.00 
   -4   12    6     -5.30      0.00 
   -2   12    6      6.70      0.00 
    0   12    6     -2.01      0.00 
    2   12    6      3.35      0.00 
    4   12    6      0.33      0.00 
    6   12    6      0.11      0.00 
    8   12    6     -2.65      0.00 
   10   12    6      3.63      0.00 
   12   12    6     -0.14      0.00 
   14   12    6      2.83      0.00 
   16   12    6     -2.18      0.00 
   18   12    6     -0.11      0.00 
   20   12    6     -0.78      0.00 
  -17   13    6     -0.16      0.00 
  -15   13    6      1.49      0.00 
  -13   13    6     -0.52      0.00 
  -11   13    6     -0.94      0.00 
   -9   13    6     -2.45      0.00 
   -7   13    6     -1.93      0.00 
   -5   13    6     -0.81      0.00 
   -3   13    6     -1.18      0.00 
   -1   13    6      3.17      0.00 
    1   13    6     -2.73      0.00 
    3   13    6      7.32      0.00 
    5   13    6     -0.88      0.00 
    7   13    6      0.60      0.00 
    9   13    6     -2.10      0.00 
   11   13    6     -0.53      0.00 
   13   13    6     -0.87      0.00 
   15   13    6      3.08      0.00 
   -4   14    6      0.51      0.00 
   -2   14    6      0.81      0.00 
    0   14    6     -1.63      0.00 
    2   14    6      0.31      0.00 
    4   14    6      1.45      0.00 
    6   14    6      2.66      0.00 
    8   14    6      1.03      0.00 
   10   14    6      2.25      0.00 
  -34    1    7     -0.58      0.00 
  -32    1    7      0.32      0.00 
  -30    1    7      0.49      0.00 
  -28    1    7      0.19      0.00 
  -26    1    7      0.01      0.00 
  -24    1    7     -3.26      0.00 
  -22    1    7      1.60      0.00 
  -20    1    7      7.52      0.00 
  -18    1    7      5.66      0.00 
  -16    1    7     16.97      0.00 
  -14    1    7      9.24      0.00 
  -12    1    7     -1.28      0.00 
  -10    1    7     13.91      0.00 
   -8    1    7     10.13      0.00 
   -6    1    7    -31.02      0.00 
   -4    1    7    -32.02      0.00 
   -2    1    7     43.73      0.00 
    0    1    7     49.13      0.00 
    2    1    7     54.94      0.00 
    4    1    7     17.36      0.00 
    6    1    7     15.59      0.00 
    8    1    7    -14.18      0.00 
   10    1    7     25.08      0.00 
   12    1    7    -12.95      0.00 
   14    1    7      2.69      0.00 
   16    1    7     -7.72      0.00 
   18    1    7      4.26      0.00 
   20    1    7     -0.69      0.00 
   22    1    7      0.37      0.00 
   24    1    7      0.35      0.00 
   26    1    7     -0.38      0.00 
   28    1    7      0.19      0.00 
   30    1    7      0.13      0.00 
   32    1    7     -0.06      0.00 
  -33    2    7      0.32      0.00 
  -31    2    7      1.87      0.00 
  -29    2    7      1.44      0.00 
  -27    2    7      0.03      0.00 
  -25    2    7     -1.34      0.00 
  -23    2    7     -4.22      0.00 
  -21    2    7     -3.36      0.00 
  -19    2    7    -11.64      0.00 
  -17    2    7     17.78      0.00 
  -15    2    7     -8.69      0.00 
  -13    2    7     21.58      0.00 
  -11    2    7     -0.01      0.00 
   -9    2    7     15.98      0.00 
   -7    2    7    -13.37      0.00 
   -5    2    7    -19.74      0.00 
   -3    2    7    -66.46      0.00 
   -1    2    7    -60.10      0.00 
    1    2    7    -34.51      0.00 
    3    2    7     40.29      0.00 
    5    2    7    -18.57      0.00 
    7    2    7      3.97      0.00 
    9    2    7    -24.52      0.00 
   11    2    7      3.09      0.00 
   13    2    7     -7.17      0.00 
   15    2    7     -7.15      0.00 
   17    2    7     -3.83      0.00 
   19    2    7     -2.86      0.00 
   21    2    7     -1.29      0.00 
   23    2    7     -0.30      0.00 
   25    2    7     -2.77      0.00 
   27    2    7     -1.33      0.00 
   29    2    7     -0.85      0.00 
   31    2    7      2.48      0.00 
   33    2    7      0.09      0.00 
  -34    3    7     -0.87      0.00 
  -32    3    7     -1.21      0.00 
  -30    3    7      1.10      0.00 
  -28    3    7      0.40      0.00 
  -26    3    7      1.00      0.00 
  -24    3    7      0.44      0.00 
  -22    3    7      2.77      0.00 
  -20    3    7     -6.48      0.00 
  -18    3    7     -0.52      0.00 
  -16    3    7    -13.50      0.00 
  -14    3    7      8.28      0.00 
  -12    3    7      2.24      0.00 
  -10    3    7     11.83      0.00 
   -8    3    7     15.27      0.00 
   -6    3    7     17.90      0.00 
   -4    3    7    -16.52      0.00 
   -2    3    7     16.58      0.00 
    0    3    7    -48.20      0.00 
    2    3    7    -23.45      0.00 
    4    3    7     28.16      0.00 
    6    3    7     15.79      0.00 
    8    3    7     20.83      0.00 
   10    3    7     -8.66      0.00 
   12    3    7      7.89      0.00 
   14    3    7     -5.31      0.00 
   16    3    7     -0.66      0.00 
   18    3    7     -2.51      0.00 
   20    3    7     -3.59      0.00 
   22    3    7      5.17      0.00 
   24    3    7      0.38      0.00 
   26    3    7      0.15      0.00 
   28    3    7     -0.34      0.00 
   30    3    7     -0.83      0.00 
   32    3    7      0.37      0.00 
  -33    4    7     -0.55      0.00 
  -31    4    7      1.33      0.00 
  -29    4    7      0.94      0.00 
  -27    4    7     -1.71      0.00 
  -25    4    7      1.79      0.00 
  -23    4    7     -1.65      0.00 
  -21    4    7      5.04      0.00 
  -19    4    7     -0.57      0.00 
  -17    4    7      2.56      0.00 
  -15    4    7    -11.05      0.00 
  -13    4    7     -7.24      0.00 
  -11    4    7     -2.42      0.00 
   -9    4    7     15.00      0.00 
   -7    4    7    -13.53      0.00 
   -5    4    7     -4.26      0.00 
   -3    4    7     14.93      0.00 
   -1    4    7    -32.79      0.00 
    1    4    7    -31.73      0.00 
    3    4    7    -52.96      0.00 
    5    4    7    -32.90      0.00 
    7    4    7      3.65      0.00 
    9    4    7     -1.00      0.00 
   11    4    7     10.40      0.00 
   13    4    7    -10.02      0.00 
   15    4    7      7.79      0.00 
   17    4    7     -7.88      0.00 
   19    4    7     -5.11      0.00 
   21    4    7    -10.56      0.00 
   23    4    7     -1.02      0.00 
   25    4    7     -1.98      0.00 
   27    4    7      1.93      0.00 
   29    4    7      0.12      0.00 
   31    4    7      0.09      0.00 
  -32    5    7     -0.12      0.00 
  -30    5    7     -0.42      0.00 
  -28    5    7      2.47      0.00 
  -26    5    7     -0.49      0.00 
  -24    5    7     -0.43      0.00 
  -22    5    7     -8.36      0.00 
  -20    5    7      5.99      0.00 
  -18    5    7     -7.69      0.00 
  -16    5    7      5.18      0.00 
  -14    5    7    -15.77      0.00 
  -12    5    7      1.57      0.00 
  -10    5    7    -14.65      0.00 
   -8    5    7     12.71      0.00 
   -6    5    7     -8.04      0.00 
   -4    5    7     17.06      0.00 
   -2    5    7    -17.39      0.00 
    0    5    7     51.12      0.00 
    2    5    7    -25.13      0.00 
    4    5    7      3.28      0.00 
    6    5    7    -47.90      0.00 
    8    5    7      1.34      0.00 
   10    5    7    -13.11      0.00 
   12    5    7     11.50      0.00 
   14    5    7     -7.44      0.00 
   16    5    7     16.90      0.00 
   18    5    7     -1.06      0.00 
   20    5    7      8.03      0.00 
   22    5    7     -1.54      0.00 
   24    5    7     -1.37      0.00 
   26    5    7     -3.31      0.00 
   28    5    7      0.62      0.00 
   30    5    7      1.03      0.00 
  -31    6    7     -1.24      0.00 
  -29    6    7     -0.41      0.00 
  -27    6    7      1.82      0.00 
  -25    6    7     -0.40      0.00 
  -23    6    7      5.15      0.00 
  -21    6    7     -5.36      0.00 
  -19    6    7      8.94      0.00 
  -17    6    7     -7.52      0.00 
  -15    6    7      9.33      0.00 
  -13    6    7    -16.72      0.00 
  -11    6    7      8.37      0.00 
   -9    6    7    -14.38      0.00 
   -7    6    7     11.74      0.00 
   -5    6    7    -18.56      0.00 
   -3    6    7      8.79      0.00 
   -1    6    7    -18.32      0.00 
    1    6    7      3.74      0.00 
    5    6    7      7.25      0.00 
    7    6    7    -20.61      0.00 
    9    6    7      0.01      0.00 
   11    6    7    -11.44      0.00 
   13    6    7      7.70      0.00 
   15    6    7     -9.30      0.00 
   17    6    7      3.09      0.00 
   19    6    7     -6.84      0.00 
   21    6    7      6.72      0.00 
   23    6    7     -2.58      0.00 
   25    6    7      0.77      0.00 
   27    6    7     -1.80      0.00 
   29    6    7      1.88      0.00 
  -30    7    7      0.10      0.00 
  -28    7    7     -0.87      0.00 
  -26    7    7      2.45      0.00 
  -24    7    7     -3.94      0.00 
  -22    7    7      0.40      0.00 
  -20    7    7     -3.86      0.00 
  -18    7    7      0.92      0.00 
  -16    7    7     -3.77      0.00 
  -14    7    7      0.84      0.00 
  -12    7    7     -5.72      0.00 
  -10    7    7     -4.81      0.00 
   -8    7    7     -6.10      0.00 
   -6    7    7      2.08      0.00 
   -4    7    7      5.10      0.00 
   -2    7    7      4.28      0.00 
    0    7    7    -12.23      0.00 
    2    7    7      3.36      0.00 
    4    7    7    -14.03      0.00 
    6    7    7     12.99      0.00 
    8    7    7    -14.52      0.00 
   10    7    7     -1.85      0.00 
   12    7    7     -8.27      0.00 
   14    7    7     10.03      0.00 
   16    7    7      0.96      0.00 
   18    7    7      3.68      0.00 
   20    7    7     -1.60      0.00 
   22    7    7      1.18      0.00 
   24    7    7     -0.77      0.00 
   26    7    7      1.34      0.00 
  -27    8    7      0.52      0.00 
  -25    8    7      3.43      0.00 
  -23    8    7     -0.91      0.00 
  -21    8    7      1.86      0.00 
  -19    8    7     -1.70      0.00 
  -17    8    7      1.76      0.00 
  -15    8    7     -0.40      0.00 
  -13    8    7      3.59      0.00 
  -11    8    7     -0.39      0.00 
   -9    8    7      2.80      0.00 
   -7    8    7     -7.72      0.00 
   -5    8    7      1.19      0.00 
   -3    8    7     -1.12      0.00 
   -1    8    7     14.07      0.00 
    1    8    7      3.81      0.00 
    3    8    7      6.04      0.00 
    5    8    7      9.53      0.00 
    7    8    7      0.80      0.00 
    9    8    7      4.19      0.00 
   11    8    7     -8.55      0.00 
   13    8    7     -2.67      0.00 
   15    8    7      0.92      0.00 
   17    8    7      2.58      0.00 
   19    8    7      4.70      0.00 
   21    8    7     -0.49      0.00 
   23    8    7     -0.41      0.00 
   25    8    7     -1.07      0.00 
   27    8    7     -3.91      0.00 
  -26    9    7     -2.15      0.00 
  -24    9    7     -3.32      0.00 
  -22    9    7      2.12      0.00 
  -20    9    7     -1.24      0.00 
  -18    9    7     -0.81      0.00 
  -16    9    7     -2.28      0.00 
  -14    9    7      1.29      0.00 
  -12    9    7     -2.28      0.00 
  -10    9    7      2.66      0.00 
   -8    9    7     -1.47      0.00 
   -6    9    7     -1.30      0.00 
   -4    9    7     -0.88      0.00 
   -2    9    7     -3.56      0.00 
    0    9    7    -14.00      0.00 
    2    9    7      7.99      0.00 
    4    9    7     -9.55      0.00 
    6    9    7     11.11      0.00 
    8    9    7      0.06      0.00 
   10    9    7      7.87      0.00 
   12    9    7     -2.09      0.00 
   14    9    7     -3.04      0.00 
   16    9    7     -3.64      0.00 
   18    9    7      1.11      0.00 
   20    9    7      0.15      0.00 
   22    9    7      0.10      0.00 
   24    9    7      0.22      0.00 
   26    9    7     -0.34      0.00 
  -25   10    7     -0.18      0.00 
  -23   10    7     -2.14      0.00 
  -21   10    7      0.47      0.00 
  -19   10    7      1.05      0.00 
  -17   10    7      1.11      0.00 
  -15   10    7     -2.99      0.00 
  -13   10    7      1.85      0.00 
  -11   10    7     -2.26      0.00 
   -9   10    7      3.87      0.00 
   -7   10    7      0.26      0.00 
   -5   10    7      6.74      0.00 
   -3   10    7      6.02      0.00 
   -1   10    7      5.56      0.00 
    1   10    7      4.25      0.00 
    3   10    7     -6.55      0.00 
    5   10    7      1.51      0.00 
    7   10    7      0.63      0.00 
    9   10    7      0.15      0.00 
   11   10    7      6.13      0.00 
   13   10    7      2.25      0.00 
   15   10    7      2.22      0.00 
   17   10    7      1.24      0.00 
   19   10    7      0.90      0.00 
   21   10    7      0.90      0.00 
   23   10    7      0.87      0.00 
  -22   11    7     -1.14      0.00 
  -20   11    7     -0.79      0.00 
  -18   11    7      2.91      0.00 
  -16   11    7      1.19      0.00 
  -14   11    7     -0.46      0.00 
  -12   11    7     -1.34      0.00 
  -10   11    7     -1.28      0.00 
   -8   11    7     -6.32      0.00 
   -6   11    7      1.63      0.00 
   -4   11    7     -1.95      0.00 
   -2   11    7      1.75      0.00 
    0   11    7      4.85      0.00 
    2   11    7     -1.46      0.00 
    4   11    7      6.92      0.00 
    6   11    7     -4.03      0.00 
    8   11    7     -0.44      0.00 
   10   11    7     -0.51      0.00 
   12   11    7     -1.50      0.00 
   14   11    7     -0.15      0.00 
   16   11    7      1.00      0.00 
   18   11    7     -1.60      0.00 
   20   11    7     -0.17      0.00 
   22   11    7      0.80      0.00 
  -21   12    7      0.03      0.00 
  -19   12    7      0.30      0.00 
  -17   12    7      0.10      0.00 
  -15   12    7      1.68      0.00 
  -13   12    7      1.58      0.00 
  -11   12    7      0.89      0.00 
   -9   12    7     -0.15      0.00 
   -7   12    7     -0.54      0.00 
   -5   12    7     -0.49      0.00 
   -3   12    7     -2.67      0.00 
   -1   12    7      3.81      0.00 
    1   12    7     -3.02      0.00 
    3   12    7      6.40      0.00 
    5   12    7      1.54      0.00 
    7   12    7      5.21      0.00 
    9   12    7     -0.84      0.00 
   11   12    7      3.28      0.00 
   13   12    7     -0.40      0.00 
   15   12    7      2.58      0.00 
   17   12    7     -0.19      0.00 
   19   12    7      0.94      0.00 
  -16   13    7      0.35      0.00 
  -14   13    7      1.30      0.00 
  -12   13    7      2.12      0.00 
  -10   13    7     -1.57      0.00 
   -8   13    7      0.63      0.00 
   -6   13    7      0.41      0.00 
   -4   13    7      1.44      0.00 
   -2   13    7     -2.02      0.00 
    0   13    7      0.97      0.00 
    2   13    7     -3.82      0.00 
    4   13    7      3.50      0.00 
    6   13    7     -0.84      0.00 
    8   13    7      1.38      0.00 
   10   13    7      0.01      0.00 
   12   13    7      1.58      0.00 
   14   13    7      0.08      0.00 
   -3   14    7      3.14      0.00 
   -1   14    7     -0.56      0.00 
    1   14    7      1.28      0.00 
    3   14    7     -0.44      0.00 
    5   14    7      1.71      0.00 
    7   14    7     -1.86      0.00 
    9   14    7      1.20      0.00 
   11   14    7     -0.68      0.00 
  -32    0    8      0.59      0.00 
  -30    0    8     -1.23      0.00 
  -28    0    8      1.50      0.00 
  -26    0    8     -0.20      0.00 
  -24    0    8     -3.48      0.00 
  -22    0    8     -9.48      0.00 
  -20    0    8      9.74      0.00 
  -18    0    8     -1.56      0.00 
  -16    0    8     37.00      0.00 
  -14    0    8     -7.60      0.00 
  -12    0    8     20.54      0.00 
  -10    0    8    -16.56      0.00 
   -8    0    8     64.57      0.00 
   -6    0    8   -107.31      0.00 
   -4    0    8     -8.98      0.00 
   -2    0    8    -97.21      0.00 
    0    0    8    116.81      0.00 
    2    0    8    -77.18      0.00 
    4    0    8     40.59      0.00 
    6    0    8    -28.77      0.00 
    8    0    8      6.74      0.00 
   10    0    8     -9.18      0.00 
   12    0    8     -6.07      0.00 
   16    0    8     -3.87      0.00 
   18    0    8     -3.69      0.00 
   20    0    8      3.88      0.00 
   22    0    8     -6.89      0.00 
   24    0    8      0.31      0.00 
   26    0    8     -5.08      0.00 
   28    0    8     -1.57      0.00 
   30    0    8     -1.92      0.00 
   32    0    8      1.06      0.00 
  -33    1    8      0.06      0.00 
  -31    1    8      0.59      0.00 
  -29    1    8      0.48      0.00 
  -27    1    8      1.68      0.00 
  -25    1    8      1.49      0.00 
  -23    1    8     -1.61      0.00 
  -21    1    8     -5.16      0.00 
  -19    1    8    -14.53      0.00 
  -17    1    8      2.74      0.00 
  -15    1    8      0.54      0.00 
  -13    1    8     -2.73      0.00 
  -11    1    8     10.23      0.00 
   -9    1    8    -18.59      0.00 
   -7    1    8     65.61      0.00 
   -5    1    8    -66.22      0.00 
   -3    1    8      2.49      0.00 
   -1    1    8    -92.21      0.00 
    1    1    8     37.40      0.00 
    3    1    8    -19.36      0.00 
    5    1    8      3.05      0.00 
    7    1    8    -15.42      0.00 
    9    1    8     11.35      0.00 
   11    1    8     -9.48      0.00 
   13    1    8      8.10      0.00 
   15    1    8    -14.19      0.00 
   17    1    8      1.12      0.00 
   19    1    8     -1.70      0.00 
   21    1    8      2.04      0.00 
   23    1    8      0.77      0.00 
   25    1    8      1.41      0.00 
   27    1    8     -1.01      0.00 
   29    1    8     -0.18      0.00 
   31    1    8     -0.40      0.00 
   33    1    8      0.47      0.00 
  -34    2    8     -0.70      0.00 
  -32    2    8     -1.88      0.00 
  -30    2    8      0.64      0.00 
  -28    2    8      0.40      0.00 
  -26    2    8     -0.11      0.00 
  -24    2    8      1.72      0.00 
  -22    2    8      3.04      0.00 
  -20    2    8      0.90      0.00 
  -18    2    8     -3.16      0.00 
  -16    2    8     -5.31      0.00 
  -14    2    8     11.78      0.00 
  -12    2    8     -1.93      0.00 
  -10    2    8      1.78      0.00 
   -8    2    8     -0.17      0.00 
   -6    2    8     42.97      0.00 
   -4    2    8    -56.73      0.00 
   -2    2    8     14.62      0.00 
    0    2    8    -75.94      0.00 
    2    2    8     10.63      0.00 
    4    2    8     -6.89      0.00 
    6    2    8      6.17      0.00 
    8    2    8     -5.68      0.00 
   10    2    8      4.11      0.00 
   12    2    8      5.89      0.00 
   14    2    8     -0.81      0.00 
   16    2    8     -4.07      0.00 
   18    2    8     -4.82      0.00 
   20    2    8     -6.15      0.00 
   22    2    8     -2.23      0.00 
   24    2    8      0.38      0.00 
   26    2    8     -0.66      0.00 
   28    2    8      0.70      0.00 
   30    2    8      0.59      0.00 
   32    2    8      0.02      0.00 
  -33    3    8     -1.78      0.00 
  -31    3    8      0.90      0.00 
  -29    3    8     -0.08      0.00 
  -27    3    8      0.34      0.00 
  -25    3    8     -2.47      0.00 
  -23    3    8     -1.42      0.00 
  -21    3    8     -1.86      0.00 
  -19    3    8     -5.37      0.00 
  -17    3    8     -2.73      0.00 
  -15    3    8     -9.94      0.00 
  -13    3    8    -14.21      0.00 
  -11    3    8      3.93      0.00 
   -9    3    8     -4.08      0.00 
   -7    3    8     -2.74      0.00 
   -5    3    8     -8.14      0.00 
   -3    3    8     19.89      0.00 
   -1    3    8    -44.33      0.00 
    1    3    8    -32.15      0.00 
    3    3    8    -43.80      0.00 
    5    3    8     -8.29      0.00 
    7    3    8    -30.79      0.00 
    9    3    8     -0.88      0.00 
   11    3    8    -10.32      0.00 
   13    3    8      4.84      0.00 
   15    3    8     -2.09      0.00 
   17    3    8      8.66      0.00 
   19    3    8     -2.19      0.00 
   21    3    8     -0.11      0.00 
   23    3    8     -3.60      0.00 
   25    3    8     -1.08      0.00 
   27    3    8     -2.24      0.00 
   29    3    8     -0.13      0.00 
   31    3    8      1.15      0.00 
  -32    4    8     -1.40      0.00 
  -30    4    8      1.00      0.00 
  -28    4    8     -0.79      0.00 
  -26    4    8      3.39      0.00 
  -24    4    8      1.29      0.00 
  -22    4    8      1.08      0.00 
  -20    4    8     -2.00      0.00 
  -18    4    8      6.20      0.00 
  -16    4    8    -10.12      0.00 
  -14    4    8      2.36      0.00 
  -12    4    8    -14.54      0.00 
  -10    4    8     10.97      0.00 
   -8    4    8     -4.69      0.00 
   -6    4    8     22.91      0.00 
   -4    4    8     -8.92      0.00 
   -2    4    8     19.05      0.00 
    0    4    8      6.89      0.00 
    2    4    8     -2.49      0.00 
    4    4    8     -5.61      0.00 
    6    4    8      5.98      0.00 
    8    4    8     -4.84      0.00 
   10    4    8      2.55      0.00 
   12    4    8     -0.01      0.00 
   14    4    8      0.30      0.00 
   16    4    8     -1.37      0.00 
   18    4    8      3.16      0.00 
   20    4    8     -2.96      0.00 
   22    4    8      7.31      0.00 
   24    4    8     -1.07      0.00 
   26    4    8     -0.16      0.00 
   28    4    8     -1.03      0.00 
   30    4    8      0.16      0.00 
  -31    5    8     -0.17      0.00 
  -29    5    8     -0.47      0.00 
  -27    5    8     -1.23      0.00 
  -25    5    8     -1.02      0.00 
  -23    5    8      2.34      0.00 
  -21    5    8     -5.19      0.00 
  -19    5    8      4.38      0.00 
  -17    5    8     -1.28      0.00 
  -15    5    8      2.73      0.00 
  -13    5    8    -14.97      0.00 
  -11    5    8    -11.52      0.00 
   -9    5    8     -2.37      0.00 
   -7    5    8     -4.13      0.00 
   -5    5    8     -1.05      0.00 
   -3    5    8      8.19      0.00 
   -1    5    8      2.47      0.00 
    1    5    8    -17.99      0.00 
    3    5    8     -4.93      0.00 
    5    5    8    -24.07      0.00 
    7    5    8     -8.38      0.00 
    9    5    8    -12.10      0.00 
   11    5    8      1.85      0.00 
   13    5    8     -0.61      0.00 
   15    5    8      6.00      0.00 
   17    5    8      2.29      0.00 
   19    5    8     -2.02      0.00 
   21    5    8     -2.80      0.00 
   23    5    8     -0.14      0.00 
   25    5    8     -0.56      0.00 
   27    5    8     -0.68      0.00 
   29    5    8      2.01      0.00 
  -30    6    8      0.44      0.00 
  -28    6    8     -0.05      0.00 
  -26    6    8      2.31      0.00 
  -24    6    8     -2.37      0.00 
  -22    6    8     -0.26      0.00 
  -20    6    8     -1.83      0.00 
  -18    6    8      0.01      0.00 
  -16    6    8      2.41      0.00 
  -14    6    8      2.38      0.00 
  -12    6    8     -0.33      0.00 
  -10    6    8     -5.39      0.00 
   -8    6    8     -5.88      0.00 
   -6    6    8     -2.36      0.00 
   -4    6    8      7.66      0.00 
   -2    6    8      8.10      0.00 
    0    6    8     24.54      0.00 
    2    6    8     21.04      0.00 
    4    6    8      4.25      0.00 
    6    6    8      5.91      0.00 
    8    6    8    -10.72      0.00 
   10    6    8      0.80      0.00 
   12    6    8    -10.94      0.00 
   14    6    8      3.03      0.00 
   16    6    8      5.25      0.00 
   18    6    8      9.05      0.00 
   20    6    8      3.97      0.00 
   22    6    8      4.40      0.00 
   24    6    8     -0.70      0.00 
   26    6    8     -0.47      0.00 
   28    6    8     -2.80      0.00 
  -29    7    8     -2.32      0.00 
  -27    7    8     -0.44      0.00 
  -25    7    8      1.62      0.00 
  -23    7    8     -3.06      0.00 
  -21    7    8      1.53      0.00 
  -19    7    8     -3.55      0.00 
  -17    7    8      2.35      0.00 
  -15    7    8     -0.05      0.00 
  -13    7    8      5.85      0.00 
  -11    7    8     -1.84      0.00 
   -9    7    8      5.45      0.00 
   -7    7    8     -6.59      0.00 
   -5    7    8     -3.65      0.00 
   -3    7    8    -18.19      0.00 
   -1    7    8      9.25      0.00 
    1    7    8    -17.27      0.00 
    3    7    8     26.09      0.00 
    5    7    8      2.13      0.00 
    7    7    8     13.43      0.00 
    9    7    8     -2.89      0.00 
   11    7    8      0.54      0.00 
   13    7    8     -6.22      0.00 
   15    7    8     -1.89      0.00 
   17    7    8     -8.12      0.00 
   19    7    8      2.20      0.00 
   21    7    8      1.69      0.00 
   23    7    8      2.71      0.00 
   25    7    8      0.02      0.00 
   27    7    8     -1.52      0.00 
  -26    8    8      0.42      0.00 
  -24    8    8      1.24      0.00 
  -22    8    8     -0.55      0.00 
  -20    8    8      0.11      0.00 
  -18    8    8     -3.88      0.00 
  -16    8    8      1.63      0.00 
  -14    8    8     -2.99      0.00 
  -12    8    8      4.47      0.00 
  -10    8    8     -0.04      0.00 
   -8    8    8      5.42      0.00 
   -6    8    8      1.26      0.00 
   -4    8    8      7.61      0.00 
   -2    8    8      6.22      0.00 
    0    8    8    -11.31      0.00 
    2    8    8      8.00      0.00 
    4    8    8     -8.41      0.00 
    6    8    8      7.64      0.00 
    8    8    8      7.94      0.00 
   10    8    8      0.37      0.00 
   12    8    8      8.25      0.00 
   14    8    8     -0.90      0.00 
   16    8    8      2.50      0.00 
   18    8    8     -3.15      0.00 
   20    8    8      3.13      0.00 
   22    8    8     -2.92      0.00 
   24    8    8      1.79      0.00 
   26    8    8     -1.32      0.00 
  -25    9    8      0.13      0.00 
  -23    9    8      0.31      0.00 
  -21    9    8      1.58      0.00 
  -19    9    8      0.86      0.00 
  -17    9    8      1.53      0.00 
  -15    9    8     -1.45      0.00 
  -13    9    8      4.55      0.00 
  -11    9    8     -3.55      0.00 
   -9    9    8      9.17      0.00 
   -7    9    8     -8.71      0.00 
   -5    9    8      8.94      0.00 
   -3    9    8     -4.04      0.00 
   -1    9    8     10.96      0.00 
    1    9    8      3.79      0.00 
    3    9    8      0.49      0.00 
    5    9    8      4.98      0.00 
    7    9    8      1.42      0.00 
    9    9    8      0.96      0.00 
   11    9    8     -0.80      0.00 
   13    9    8      1.31      0.00 
   15    9    8     -0.89      0.00 
   17    9    8      1.01      0.00 
   19    9    8      0.14      0.00 
   21    9    8      0.69      0.00 
   23    9    8      0.87      0.00 
   25    9    8      0.95      0.00 
  -24   10    8     -1.87      0.00 
  -22   10    8      0.78      0.00 
  -20   10    8     -3.13      0.00 
  -18   10    8      1.83      0.00 
  -16   10    8      0.74      0.00 
  -14   10    8     -1.54      0.00 
  -12   10    8      3.03      0.00 
  -10   10    8     -3.65      0.00 
   -8   10    8      5.04      0.00 
   -6   10    8    -10.82      0.00 
   -4   10    8      9.46      0.00 
   -2   10    8    -12.20      0.00 
    0   10    8      9.37      0.00 
    2   10    8    -11.49      0.00 
    4   10    8      8.25      0.00 
    6   10    8     -4.50      0.00 
    8   10    8      7.80      0.00 
   10   10    8      1.03      0.00 
   12   10    8      2.26      0.00 
   14   10    8     -1.25      0.00 
   16   10    8      1.61      0.00 
   18   10    8     -0.63      0.00 
   20   10    8     -0.37      0.00 
   22   10    8      0.80      0.00 
   24   10    8      1.30      0.00 
  -23   11    8      1.18      0.00 
  -21   11    8      0.77      0.00 
  -19   11    8      0.93      0.00 
  -17   11    8     -1.92      0.00 
  -15   11    8      1.70      0.00 
  -13   11    8     -2.49      0.00 
  -11   11    8      5.16      0.00 
   -9   11    8     -3.99      0.00 
   -7   11    8      9.44      0.00 
   -5   11    8     -5.55      0.00 
   -3   11    8      8.55      0.00 
   -1   11    8     -6.71      0.00 
    1   11    8     12.33      0.00 
    3   11    8     -8.18      0.00 
    5   11    8      6.25      0.00 
    7   11    8     -4.16      0.00 
    9   11    8      4.07      0.00 
   11   11    8      0.64      0.00 
   13   11    8      2.40      0.00 
   15   11    8      0.03      0.00 
   17   11    8      1.19      0.00 
   19   11    8     -1.52      0.00 
   21   11    8      1.32      0.00 
  -20   12    8      1.36      0.00 
  -18   12    8      1.47      0.00 
  -16   12    8     -0.35      0.00 
  -14   12    8      4.08      0.00 
  -12   12    8     -1.65      0.00 
  -10   12    8      2.48      0.00 
   -8   12    8     -7.84      0.00 
   -6   12    8      4.84      0.00 
   -4   12    8     -7.60      0.00 
   -2   12    8      3.65      0.00 
    0   12    8     -3.65      0.00 
    2   12    8      0.39      0.00 
    4   12    8      1.93      0.00 
    6   12    8      1.31      0.00 
    8   12    8     -3.56      0.00 
   10   12    8      1.46      0.00 
   12   12    8     -2.98      0.00 
   14   12    8      3.46      0.00 
   16   12    8     -1.70      0.00 
   18   12    8      1.18      0.00 
  -17   13    8     -0.77      0.00 
  -15   13    8      1.11      0.00 
  -13   13    8      1.44      0.00 
  -11   13    8      2.69      0.00 
   -9   13    8      1.98      0.00 
   -7   13    8      2.44      0.00 
   -5   13    8      0.39      0.00 
   -3   13    8     -3.37      0.00 
   -1   13    8      2.31      0.00 
    1   13    8     -6.37      0.00 
    3   13    8      3.52      0.00 
    5   13    8     -1.20      0.00 
    7   13    8      3.20      0.00 
    9   13    8      1.37      0.00 
   11   13    8      0.67      0.00 
   13   13    8     -1.08      0.00 
   -4   14    8      0.96      0.00 
   -2   14    8      0.10      0.00 
    0   14    8     -1.22      0.00 
    2   14    8     -0.64      0.00 
    4   14    8     -2.35      0.00 
    6   14    8      0.75      0.00 
    8   14    8     -2.44      0.00 
   10   14    8     -0.50      0.00 
  -34    1    9     -0.24      0.00 
  -32    1    9     -0.82      0.00 
  -30    1    9     -1.14      0.00 
  -28    1    9     -0.32      0.00 
  -26    1    9      1.14      0.00 
  -24    1    9     -1.54      0.00 
  -22    1    9     -5.28      0.00 
  -20    1    9     -2.06      0.00 
  -18    1    9     -8.80      0.00 
  -16    1    9      3.14      0.00 
  -14    1    9      6.85      0.00 
  -12    1    9     -3.75      0.00 
  -10    1    9     -1.38      0.00 
   -8    1    9      3.85      0.00 
   -6    1    9     15.01      0.00 
   -4    1    9    -52.76      0.00 
   -2    1    9    -48.77      0.00 
    0    1    9    -42.70      0.00 
    2    1    9    -13.89      0.00 
    4    1    9    -18.18      0.00 
    6    1    9      2.35      0.00 
    8    1    9    -37.40      0.00 
   10    1    9      6.19      0.00 
   12    1    9     -9.94      0.00 
   14    1    9      5.27      0.00 
   16    1    9     -9.13      0.00 
   18    1    9     -1.10      0.00 
   20    1    9     -1.68      0.00 
   22    1    9     -2.68      0.00 
   24    1    9     -1.13      0.00 
   26    1    9     -1.72      0.00 
   28    1    9     -1.96      0.00 
   30    1    9      0.12      0.00 
   32    1    9      0.77      0.00 
  -33    2    9     -1.01      0.00 
  -31    2    9     -0.49      0.00 
  -29    2    9      0.23      0.00 
  -27    2    9      0.85      0.00 
  -25    2    9      1.97      0.00 
  -23    2    9      0.62      0.00 
  -21    2    9      2.92      0.00 
  -19    2    9    -16.66      0.00 
  -17    2    9     -0.34      0.00 
  -15    2    9    -21.68      0.00 
  -13    2    9      1.07      0.00 
  -11    2    9     -9.41      0.00 
   -9    2    9      4.53      0.00 
   -7    2    9     13.30      0.00 
   -5    2    9     20.96      0.00 
   -3    2    9     12.92      0.00 
   -1    2    9     -8.89      0.00 
    1    2    9    -57.78      0.00 
    3    2    9     11.89      0.00 
    5    2    9     -5.20      0.00 
    7    2    9     23.45      0.00 
    9    2    9    -15.04      0.00 
   11    2    9      2.65      0.00 
   13    2    9      1.93      0.00 
   15    2    9      1.82      0.00 
   17    2    9      0.49      0.00 
   19    2    9      2.81      0.00 
   21    2    9     -0.35      0.00 
   23    2    9      4.12      0.00 
   25    2    9      1.36      0.00 
   27    2    9      0.70      0.00 
   29    2    9     -1.33      0.00 
   31    2    9      0.67      0.00 
  -32    3    9     -1.04      0.00 
  -30    3    9      1.10      0.00 
  -28    3    9     -2.39      0.00 
  -26    3    9      0.77      0.00 
  -24    3    9      0.14      0.00 
  -22    3    9      5.56      0.00 
  -20    3    9      0.57      0.00 
  -18    3    9      9.16      0.00 
  -16    3    9    -12.94      0.00 
  -14    3    9     -0.37      0.00 
  -12    3    9     -9.49      0.00 
  -10    3    9     -5.71      0.00 
   -8    3    9     -0.39      0.00 
   -6    3    9     14.58      0.00 
   -4    3    9      4.44      0.00 
   -2    3    9     23.26      0.00 
    0    3    9      4.41      0.00 
    2    3    9    -43.69      0.00 
    4    3    9    -25.06      0.00 
    6    3    9     -9.77      0.00 
    8    3    9     15.14      0.00 
   10    3    9     -4.67      0.00 
   12    3    9      6.17      0.00 
   14    3    9     -0.89      0.00 
   16    3    9      1.40      0.00 
   18    3    9      0.41      0.00 
   20    3    9     -8.32      0.00 
   22    3    9     -0.88      0.00 
   24    3    9     -1.02      0.00 
   26    3    9      1.07      0.00 
   28    3    9      0.48      0.00 
   30    3    9     -0.82      0.00 
   32    3    9     -1.33      0.00 
  -33    4    9     -0.74      0.00 
  -31    4    9      0.23      0.00 
  -29    4    9      0.39      0.00 
  -27    4    9     -1.02      0.00 
  -25    4    9      0.22      0.00 
  -23    4    9     -4.85      0.00 
  -21    4    9      0.06      0.00 
  -19    4    9     -4.50      0.00 
  -17    4    9      4.91      0.00 
  -15    4    9     -0.01      0.00 
  -13    4    9    -10.04      0.00 
  -11    4    9    -18.19      0.00 
   -9    4    9      2.42      0.00 
   -7    4    9     -7.58      0.00 
   -5    4    9     -3.76      0.00 
   -3    4    9     14.89      0.00 
   -1    4    9     29.71      0.00 
    1    4    9     24.59      0.00 
    3    4    9      1.54      0.00 
    5    4    9    -24.25      0.00 
    7    4    9    -18.80      0.00 
    9    4    9    -10.80      0.00 
   11    4    9      7.04      0.00 
   13    4    9     -7.51      0.00 
   15    4    9      9.69      0.00 
   17    4    9      5.08      0.00 
   19    4    9     11.17      0.00 
   21    4    9     -0.79      0.00 
   23    4    9      1.63      0.00 
   25    4    9     -2.30      0.00 
   27    4    9     -0.54      0.00 
   29    4    9      0.48      0.00 
   31    4    9     -0.60      0.00 
  -32    5    9     -0.34      0.00 
  -30    5    9     -1.46      0.00 
  -28    5    9     -0.51      0.00 
  -26    5    9      1.55      0.00 
  -24    5    9      6.36      0.00 
  -22    5    9     -4.56      0.00 
  -20    5    9      6.28      0.00 
  -18    5    9     -5.28      0.00 
  -16    5    9     12.02      0.00 
  -14    5    9     -2.80      0.00 
  -12    5    9     13.62      0.00 
  -10    5    9    -13.64      0.00 
   -8    5    9      8.84      0.00 
   -6    5    9     -8.54      0.00 
   -4    5    9     14.32      0.00 
   -2    5    9    -29.01      0.00 
    0    5    9     35.55      0.00 
    2    5    9     10.62      0.00 
    4    5    9     50.75      0.00 
    6    5    9     -7.61      0.00 
    8    5    9     10.92      0.00 
   10    5    9    -11.57      0.00 
   12    5    9     10.23      0.00 
   14    5    9    -13.35      0.00 
   16    5    9      4.35      0.00 
   18    5    9     -4.17      0.00 
   20    5    9      2.99      0.00 
   22    5    9      2.66      0.00 
   24    5    9      4.92      0.00 
   26    5    9     -1.72      0.00 
   28    5    9     -0.28      0.00 
   30    5    9      0.19      0.00 
  -31    6    9      0.27      0.00 
  -29    6    9     -1.83      0.00 
  -27    6    9     -1.34      0.00 
  -25    6    9     -4.84      0.00 
  -23    6    9      4.66      0.00 
  -21    6    9     -7.02      0.00 
  -19    6    9      4.30      0.00 
  -17    6    9     -8.56      0.00 
  -15    6    9     11.29      0.00 
  -13    6    9     -9.31      0.00 
  -11    6    9      8.40      0.00 
   -9    6    9    -12.63      0.00 
   -7    6    9     10.98      0.00 
   -5    6    9     -9.28      0.00 
   -3    6    9      8.36      0.00 
   -1    6    9     -5.66      0.00 
    1    6    9    -16.66      0.00 
    3    6    9     -0.98      0.00 
    5    6    9     20.55      0.00 
    7    6    9     -1.60      0.00 
    9    6    9      7.06      0.00 
   11    6    9    -13.01      0.00 
   13    6    9     10.49      0.00 
   15    6    9     -4.75      0.00 
   17    6    9      6.30      0.00 
   19    6    9     -8.27      0.00 
   21    6    9      4.06      0.00 
   23    6    9     -0.66      0.00 
   25    6    9      3.01      0.00 
   27    6    9     -1.41      0.00 
   29    6    9      0.52      0.00 
  -28    7    9     -0.87      0.00 
  -26    7    9      3.32      0.00 
  -24    7    9     -0.38      0.00 
  -22    7    9      2.43      0.00 
  -20    7    9     -0.47      0.00 
  -18    7    9      3.78      0.00 
  -16    7    9     -0.22      0.00 
  -14    7    9      3.81      0.00 
  -12    7    9      4.26      0.00 
  -10    7    9      6.69      0.00 
   -8    7    9     -1.66      0.00 
   -6    7    9      0.97      0.00 
   -4    7    9     -1.78      0.00 
   -2    7    9     19.17      0.00 
    0    7    9     -1.73      0.00 
    4    7    9     -7.62      0.00 
    6    7    9     19.92      0.00 
    8    7    9      6.69      0.00 
   10    7    9      8.60      0.00 
   12    7    9     -6.73      0.00 
   14    7    9      2.03      0.00 
   16    7    9     -0.54      0.00 
   18    7    9      4.55      0.00 
   20    7    9     -0.94      0.00 
   22    7    9      0.27      0.00 
   24    7    9      0.32      0.00 
   26    7    9      0.10      0.00 
  -27    8    9     -3.53      0.00 
  -25    8    9     -0.51      0.00 
  -23    8    9     -0.86      0.00 
  -21    8    9      1.97      0.00 
  -19    8    9     -2.36      0.00 
  -17    8    9      1.98      0.00 
  -15    8    9     -2.29      0.00 
  -13    8    9      3.38      0.00 
  -11    8    9     -1.43      0.00 
   -9    8    9      6.70      0.00 
   -7    8    9      0.09      0.00 
   -5    8    9     -2.84      0.00 
   -3    8    9    -10.28      0.00 
   -1    8    9     -4.33      0.00 
    1    8    9     -1.95      0.00 
    3    8    9     -5.76      0.00 
    5    8    9      3.86      0.00 
    7    8    9      1.05      0.00 
    9    8    9     10.17      0.00 
   11    8    9      0.79      0.00 
   13    8    9     -0.56      0.00 
   15    8    9     -4.18      0.00 
   17    8    9     -5.05      0.00 
   19    8    9      1.23      0.00 
   21    8    9     -0.75      0.00 
   23    8    9      0.63      0.00 
   25    8    9      2.70      0.00 
  -26    9    9      2.27      0.00 
  -24    9    9     -2.32      0.00 
  -22    9    9      1.10      0.00 
  -20    9    9      0.50      0.00 
  -18    9    9      0.73      0.00 
  -16    9    9     -1.61      0.00 
  -14    9    9      0.64      0.00 
  -12    9    9     -2.68      0.00 
  -10    9    9      2.58      0.00 
   -8    9    9      3.81      0.00 
   -6    9    9      1.56      0.00 
   -4    9    9      5.91      0.00 
   -2    9    9      8.61      0.00 
    0    9    9     -8.26      0.00 
    2    9    9      6.50      0.00 
    4    9    9    -11.09      0.00 
    6    9    9      2.92      0.00 
    8    9    9     -3.66      0.00 
   10    9    9      6.87      0.00 
   12    9    9      6.49      0.00 
   14    9    9      4.14      0.00 
   16    9    9     -0.42      0.00 
   18    9    9      0.42      0.00 
   20    9    9      0.88      0.00 
   22    9    9      0.01      0.00 
   24    9    9     -0.72      0.00 
  -23   10    9      0.34      0.00 
  -21   10    9     -0.42      0.00 
  -19   10    9      1.08      0.00 
  -17   10    9      2.52      0.00 
  -15   10    9     -1.73      0.00 
  -13   10    9      1.66      0.00 
  -11   10    9     -2.51      0.00 
   -9   10    9      1.05      0.00 
   -7   10    9     -2.56      0.00 
   -5   10    9     -0.85      0.00 
   -3   10    9     -1.06      0.00 
   -1   10    9      0.54      0.00 
    1   10    9      7.44      0.00 
    3   10    9     -3.50      0.00 
    5   10    9      0.37      0.00 
    7   10    9     -1.35      0.00 
    9   10    9     -6.69      0.00 
   11   10    9      0.55      0.00 
   13   10    9     -2.39      0.00 
   15   10    9      0.68      0.00 
   17   10    9     -1.31      0.00 
   19   10    9     -0.32      0.00 
   21   10    9     -0.23      0.00 
   23   10    9      2.00      0.00 
  -22   11    9      1.12      0.00 
  -20   11    9     -2.41      0.00 
  -18   11    9      0.38      0.00 
  -16   11    9      0.59      0.00 
  -14   11    9      1.10      0.00 
  -12   11    9      2.37      0.00 
  -10   11    9      3.22      0.00 
   -8   11    9     -3.09      0.00 
   -6   11    9      0.11      0.00 
   -4   11    9     -2.58      0.00 
   -2   11    9     -3.54      0.00 
    0   11    9      2.22      0.00 
    2   11    9     -6.64      0.00 
    4   11    9      6.31      0.00 
    6   11    9     -1.08      0.00 
    8   11    9      0.72      0.00 
   10   11    9      2.00      0.00 
   12   11    9      0.15      0.00 
   14   11    9      0.29      0.00 
   16   11    9      1.42      0.00 
   18   11    9      0.23      0.00 
   20   11    9     -0.02      0.00 
  -19   12    9      1.30      0.00 
  -17   12    9     -1.58      0.00 
  -15   12    9     -0.70      0.00 
  -13   12    9      0.55      0.00 
  -11   12    9      1.62      0.00 
   -9   12    9      2.53      0.00 
   -7   12    9      3.09      0.00 
   -5   12    9      3.87      0.00 
   -3   12    9     -3.39      0.00 
   -1   12    9      2.67      0.00 
    1   12    9     -5.61      0.00 
    3   12    9      1.85      0.00 
    5   12    9     -5.29      0.00 
    7   12    9      3.37      0.00 
    9   12    9     -2.31      0.00 
   11   12    9      1.71      0.00 
   13   12    9     -0.97      0.00 
   15   12    9      1.30      0.00 
   17   12    9     -1.12      0.00 
   19   12    9     -1.66      0.00 
  -16   13    9     -0.65      0.00 
  -14   13    9      0.64      0.00 
  -12   13    9      1.54      0.00 
  -10   13    9     -0.91      0.00 
   -8   13    9     -0.50      0.00 
   -4   13    9      2.55      0.00 
   -2   13    9     -0.55      0.00 
    0   13    9      1.56      0.00 
    2   13    9     -4.28      0.00 
    4   13    9      0.03      0.00 
    6   13    9     -2.80      0.00 
    8   13    9     -0.71      0.00 
   10   13    9     -1.56      0.00 
   12   13    9     -0.15      0.00 
   14   13    9      1.32      0.00 
   -3   14    9      1.65      0.00 
   -1   14    9     -1.78      0.00 
    1   14    9      0.82      0.00 
    3   14    9     -2.66      0.00 
    5   14    9      0.74      0.00 
    7   14    9     -1.58      0.00 
    9   14    9      1.92      0.00 
  -32    0   10      0.97      0.00 
  -30    0   10     -1.18      0.00 
  -28    0   10      2.05      0.00 
  -26    0   10      1.44      0.00 
  -24    0   10      3.52      0.00 
  -22    0   10     -7.92      0.00 
  -20    0   10     -2.11      0.00 
  -18    0   10    -24.68      0.00 
  -16    0   10      8.69      0.00 
  -14    0   10    -14.90      0.00 
  -12    0   10     14.12      0.00 
  -10    0   10    -37.42      0.00 
   -8    0   10     48.04      0.00 
   -6    0   10    -17.30      0.00 
   -4    0   10     36.58      0.00 
   -2    0   10   -119.15      0.00 
    0    0   10     45.10      0.00 
    2    0   10    -64.54      0.00 
    4    0   10     19.81      0.00 
    6    0   10    -23.51      0.00 
    8    0   10      5.32      0.00 
   10    0   10    -11.83      0.00 
   12    0   10      1.25      0.00 
   16    0   10      1.29      0.00 
   18    0   10     -6.34      0.00 
   20    0   10      7.65      0.00 
   22    0   10     -2.91      0.00 
   24    0   10      4.30      0.00 
   26    0   10     -0.75      0.00 
   28    0   10      0.12      0.00 
   30    0   10     -1.58      0.00 
   32    0   10     -1.40      0.00 
  -33    1   10     -0.44      0.00 
  -31    1   10     -0.91      0.00 
  -29    1   10     -1.60      0.00 
  -27    1   10      0.97      0.00 
  -25    1   10      1.73      0.00 
  -23    1   10      2.43      0.00 
  -21    1   10      7.03      0.00 
  -19    1   10     -6.86      0.00 
  -17    1   10     -3.92      0.00 
  -15    1   10     -5.28      0.00 
  -13    1   10     -7.02      0.00 
  -11    1   10     12.54      0.00 
   -9    1   10    -35.77      0.00 
   -7    1   10     55.15      0.00 
   -5    1   10    -14.92      0.00 
   -3    1   10     67.61      0.00 
   -1    1   10    -46.63      0.00 
    1    1   10     21.90      0.00 
    3    1   10    -13.87      0.00 
    5    1   10     15.40      0.00 
    7    1   10     -3.64      0.00 
    9    1   10     17.16      0.00 
   11    1   10     -1.83      0.00 
   13    1   10     12.97      0.00 
   15    1   10     -4.36      0.00 
   17    1   10      2.25      0.00 
   19    1   10     -1.83      0.00 
   21    1   10     -0.52      0.00 
   23    1   10      0.84      0.00 
   25    1   10      3.22      0.00 
   27    1   10      1.78      0.00 
   29    1   10      1.31      0.00 
   31    1   10     -0.25      0.00 
  -32    2   10     -0.87      0.00 
  -30    2   10      1.00      0.00 
  -28    2   10     -2.11      0.00 
  -26    2   10     -1.51      0.00 
  -24    2   10     -0.72      0.00 
  -22    2   10      0.30      0.00 
  -20    2   10      3.19      0.00 
  -18    2   10      1.37      0.00 
  -16    2   10    -11.87      0.00 
  -14    2   10      0.48      0.00 
  -12    2   10     -7.74      0.00 
  -10    2   10     -3.53      0.00 
   -8    2   10    -26.73      0.00 
   -6    2   10     31.87      0.00 
   -4    2   10    -11.39      0.00 
   -2    2   10     35.90      0.00 
    0    2   10    -30.01      0.00 
    2    2   10     -5.14      0.00 
    4    2   10    -28.54      0.00 
    6    2   10     -3.66      0.00 
    8    2   10    -17.25      0.00 
   10    2   10     -6.24      0.00 
   12    2   10      1.71      0.00 
   14    2   10      3.60      0.00 
   16    2   10      4.32      0.00 
   18    2   10      3.40      0.00 
   20    2   10     -0.60      0.00 
   22    2   10     -3.24      0.00 
   24    2   10     -1.45      0.00 
   26    2   10     -0.88      0.00 
   28    2   10     -0.24      0.00 
   30    2   10      0.82      0.00 
   32    2   10     -0.64      0.00 
  -33    3   10     -0.63      0.00 
  -31    3   10      0.21      0.00 
  -29    3   10     -0.10      0.00 
  -27    3   10      0.33      0.00 
  -25    3   10     -0.93      0.00 
  -23    3   10      0.92      0.00 
  -21    3   10      1.39      0.00 
  -19    3   10     -0.08      0.00 
  -17    3   10      3.64      0.00 
  -15    3   10      3.59      0.00 
  -13    3   10     -8.84      0.00 
  -11    3   10      3.03      0.00 
   -9    3   10     -3.06      0.00 
   -7    3   10      6.91      0.00 
   -5    3   10     -3.59      0.00 
   -3    3   10     32.61      0.00 
   -1    3   10     30.15      0.00 
    1    3   10     29.16      0.00 
    3    3   10      2.95      0.00 
    5    3   10     29.43      0.00 
    7    3   10     -3.81      0.00 
    9    3   10     10.15      0.00 
   11    3   10     -6.68      0.00 
   13    3   10      5.64      0.00 
   15    3   10     -3.98      0.00 
   17    3   10      5.19      0.00 
   19    3   10      4.64      0.00 
   21    3   10      6.09      0.00 
   23    3   10      1.86      0.00 
   25    3   10      3.05      0.00 
   27    3   10     -1.46      0.00 
   29    3   10      0.42      0.00 
   31    3   10     -0.28      0.00 
  -32    4   10     -0.50      0.00 
  -30    4   10      1.40      0.00 
  -28    4   10     -1.96      0.00 
  -26    4   10     -0.04      0.00 
  -24    4   10      0.18      0.00 
  -22    4   10      1.26      0.00 
  -20    4   10     -2.03      0.00 
  -18    4   10      8.56      0.00 
  -16    4   10     -1.27      0.00 
  -14    4   10      9.59      0.00 
  -12    4   10     -6.63      0.00 
  -10    4   10      3.20      0.00 
   -8    4   10    -12.74      0.00 
   -6    4   10     11.40      0.00 
   -4    4   10     -3.59      0.00 
   -2    4   10      2.05      0.00 
    0    4   10      9.06      0.00 
    2    4   10      5.91      0.00 
    4    4   10     -5.51      0.00 
    6    4   10      7.71      0.00 
    8    4   10     -1.20      0.00 
   10    4   10      4.00      0.00 
   12    4   10     -0.67      0.00 
   14    4   10      3.60      0.00 
   16    4   10     -4.85      0.00 
   18    4   10      3.20      0.00 
   20    4   10     -9.04      0.00 
   22    4   10      2.01      0.00 
   24    4   10      0.01      0.00 
   26    4   10      2.22      0.00 
   28    4   10      0.36      0.00 
   30    4   10      0.76      0.00 
  -31    5   10     -0.15      0.00 
  -29    5   10     -0.74      0.00 
  -27    5   10     -0.78      0.00 
  -25    5   10     -3.28      0.00 
  -23    5   10      2.57      0.00 
  -21    5   10     -4.64      0.00 
  -19    5   10      0.30      0.00 
  -17    5   10     -3.69      0.00 
  -15    5   10     12.04      0.00 
  -13    5   10      2.88      0.00 
  -11    5   10     -3.09      0.00 
   -9    5   10      0.61      0.00 
   -7    5   10     -6.02      0.00 
   -5    5   10      2.47      0.00 
   -3    5   10     -4.64      0.00 
   -1    5   10     26.22      0.00 
    1    5   10      5.68      0.00 
    3    5   10     20.68      0.00 
    5    5   10      6.45      0.00 
    7    5   10      4.87      0.00 
    9    5   10     -2.80      0.00 
   11    5   10      0.28      0.00 
   13    5   10     -3.96      0.00 
   15    5   10      2.16      0.00 
   17    5   10      6.60      0.00 
   19    5   10      5.71      0.00 
   21    5   10      1.81      0.00 
   23    5   10      1.58      0.00 
   25    5   10      0.72      0.00 
   27    5   10     -0.82      0.00 
   29    5   10     -0.17      0.00 
  -30    6   10     -0.65      0.00 
  -28    6   10     -0.92      0.00 
  -26    6   10      0.94      0.00 
  -24    6   10     -1.72      0.00 
  -22    6   10      1.78      0.00 
  -20    6   10      0.86      0.00 
  -18    6   10     -0.72      0.00 
  -16    6   10      2.25      0.00 
  -14    6   10      4.56      0.00 
  -12    6   10      9.47      0.00 
  -10    6   10      5.83      0.00 
   -8    6   10      0.60      0.00 
   -6    6   10     -1.44      0.00 
   -4    6   10     -8.69      0.00 
   -2    6   10     -8.91      0.00 
    0    6   10     -8.11      0.00 
    2    6   10      8.80      0.00 
    4    6   10     10.53      0.00 
    6    6   10     16.37      0.00 
    8    6   10      5.87      0.00 
   10    6   10     11.05      0.00 
   12    6   10     -3.70      0.00 
   14    6   10     -3.36      0.00 
   16    6   10    -10.07      0.00 
   18    6   10     -1.25      0.00 
   20    6   10     -3.68      0.00 
   22    6   10      2.22      0.00 
   24    6   10      2.26      0.00 
   26    6   10      2.07      0.00 
   28    6   10      0.81      0.00 
  -29    7   10     -0.64      0.00 
  -27    7   10     -0.13      0.00 
  -25    7   10      0.14      0.00 
  -23    7   10     -2.58      0.00 
  -21    7   10      1.00      0.00 
  -19    7   10     -4.41      0.00 
  -17    7   10      0.29      0.00 
  -15    7   10     -5.59      0.00 
  -13    7   10      3.73      0.00 
  -11    7   10     -2.82      0.00 
   -9    7   10      4.75      0.00 
   -7    7   10      3.11      0.00 
   -5    7   10      8.17      0.00 
   -3    7   10    -10.26      0.00 
   -1    7   10      7.90      0.00 
    1    7   10    -26.52      0.00 
    3    7   10     -1.15      0.00 
    5    7   10    -11.71      0.00 
    7    7   10      9.28      0.00 
    9    7   10      1.93      0.00 
   11    7   10      4.07      0.00 
   13    7   10      1.86      0.00 
   15    7   10      5.62      0.00 
   17    7   10     -5.47      0.00 
   19    7   10     -2.18      0.00 
   21    7   10     -3.39      0.00 
   23    7   10      0.87      0.00 
   25    7   10      0.77      0.00 
  -26    8   10      0.21      0.00 
  -24    8   10      2.52      0.00 
  -22    8   10      0.89      0.00 
  -20    8   10      4.07      0.00 
  -18    8   10     -1.65      0.00 
  -16    8   10      3.10      0.00 
  -14    8   10     -2.95      0.00 
  -12    8   10      1.45      0.00 
  -10    8   10      1.30      0.00 
   -8    8   10      4.37      0.00 
   -6    8   10     -0.96      0.00 
   -4    8   10      0.21      0.00 
   -2    8   10     13.46      0.00 
    0    8   10     -4.34      0.00 
    2    8   10     11.42      0.00 
    4    8   10     -7.31      0.00 
    6    8   10     -4.42      0.00 
    8    8   10      3.09      0.00 
   10    8   10     -4.58      0.00 
   12    8   10      5.16      0.00 
   14    8   10     -1.96      0.00 
   16    8   10      5.28      0.00 
   18    8   10     -3.18      0.00 
   20    8   10      3.45      0.00 
   22    8   10     -3.07      0.00 
   24    8   10      0.01      0.00 
   26    8   10     -0.13      0.00 
  -25    9   10     -1.28      0.00 
  -23    9   10     -1.60      0.00 
  -21    9   10     -0.18      0.00 
  -19    9   10      0.64      0.00 
  -17    9   10      0.77      0.00 
  -15    9   10     -3.94      0.00 
  -13    9   10      1.38      0.00 
  -11    9   10     -7.14      0.00 
   -9    9   10      4.67      0.00 
   -7    9   10     -5.66      0.00 
   -5    9   10      2.00      0.00 
   -3    9   10     -9.88      0.00 
   -1    9   10     -4.36      0.00 
    1    9   10     -0.85      0.00 
    3    9   10     -4.86      0.00 
    5    9   10     -0.81      0.00 
    7    9   10     -1.12      0.00 
    9    9   10     -1.34      0.00 
   11    9   10     -1.54      0.00 
   13    9   10     -1.28      0.00 
   15    9   10     -2.38      0.00 
   17    9   10     -0.15      0.00 
   19    9   10     -1.43      0.00 
   21    9   10     -0.15      0.00 
   23    9   10      0.89      0.00 
   25    9   10      2.36      0.00 
  -24   10   10      0.17      0.00 
  -22   10   10      2.15      0.00 
  -20   10   10     -2.23      0.00 
  -18   10   10      0.10      0.00 
  -16   10   10     -0.98      0.00 
  -14   10   10     -2.46      0.00 
  -12   10   10      2.72      0.00 
  -10   10   10     -3.85      0.00 
   -8   10   10      9.64      0.00 
   -6   10   10     -6.64      0.00 
   -4   10   10     12.38      0.00 
   -2   10   10     -8.38      0.00 
    0   10   10     10.81      0.00 
    2   10   10    -10.64      0.00 
    4   10   10      7.13      0.00 
    6   10   10     -9.06      0.00 
    8   10   10      0.86      0.00 
   10   10   10     -0.99      0.00 
   12   10   10      3.19      0.00 
   14   10   10     -0.44      0.00 
   16   10   10      2.24      0.00 
   18   10   10      0.42      0.00 
   20   10   10     -0.25      0.00 
   22   10   10     -0.33      0.00 
  -21   11   10      0.71      0.00 
  -19   11   10      2.80      0.00 
  -17   11   10     -0.91      0.00 
  -15   11   10      1.01      0.00 
  -13   11   10     -3.80      0.00 
  -11   11   10      3.05      0.00 
   -9   11   10     -7.04      0.00 
   -7   11   10      5.26      0.00 
   -5   11   10     -7.26      0.00 
   -3   11   10      6.00      0.00 
   -1   11   10     -8.26      0.00 
    1   11   10      7.60      0.00 
    3   11   10     -6.52      0.00 
    5   11   10      3.44      0.00 
    7   11   10     -5.88      0.00 
    9   11   10     -2.77      0.00 
   11   11   10     -3.03      0.00 
   13   11   10     -0.15      0.00 
   15   11   10     -1.71      0.00 
   17   11   10      0.07      0.00 
   19   11   10     -2.55      0.00 
   21   11   10     -0.40      0.00 
  -20   12   10      0.11      0.00 
  -18   12   10      0.83      0.00 
  -16   12   10     -1.85      0.00 
  -14   12   10      2.66      0.00 
  -12   12   10     -0.89      0.00 
  -10   12   10      5.88      0.00 
   -8   12   10     -3.78      0.00 
   -6   12   10      4.80      0.00 
   -4   12   10     -5.07      0.00 
   -2   12   10      3.50      0.00 
    0   12   10     -2.08      0.00 
    2   12   10     -1.53      0.00 
    4   12   10     -0.57      0.00 
    6   12   10      2.17      0.00 
    8   12   10     -2.47      0.00 
   10   12   10      2.20      0.00 
   12   12   10     -2.63      0.00 
   14   12   10      4.09      0.00 
   16   12   10     -0.42      0.00 
   18   12   10      2.56      0.00 
  -15   13   10     -1.16      0.00 
  -13   13   10     -1.25      0.00 
  -11   13   10     -0.47      0.00 
   -9   13   10      0.09      0.00 
   -7   13   10      2.39      0.00 
   -5   13   10      6.27      0.00 
   -3   13   10     -1.70      0.00 
   -1   13   10      3.45      0.00 
    1   13   10     -3.87      0.00 
    3   13   10      1.99      0.00 
    5   13   10     -4.40      0.00 
    7   13   10     -0.21      0.00 
    9   13   10     -1.08      0.00 
   11   13   10     -0.23      0.00 
   13   13   10     -3.79      0.00 
   -2   14   10      1.96      0.00 
    0   14   10      0.76      0.00 
    2   14   10      1.23      0.00 
    4   14   10     -2.13      0.00 
    6   14   10      1.56      0.00 
    8   14   10     -1.28      0.00 
  -32    1   11      1.03      0.00 
  -30    1   11      0.57      0.00 
  -28    1   11      0.13      0.00 
  -26    1   11      1.05      0.00 
  -24    1   11      2.37      0.00 
  -22    1   11     -0.08      0.00 
  -20    1   11      1.64      0.00 
  -18    1   11     -8.72      0.00 
  -16    1   11     -8.87      0.00 
  -14    1   11     -2.85      0.00 
  -12    1   11     -2.71      0.00 
  -10    1   11     -0.18      0.00 
   -8    1   11    -10.79      0.00 
   -6    1   11     29.46      0.00 
   -4    1   11     21.09      0.00 
   -2    1   11     13.37      0.00 
    0    1   11     -9.31      0.00 
    2    1   11      8.69      0.00 
    4    1   11     -7.33      0.00 
    6    1   11     30.17      0.00 
    8    1   11    -10.56      0.00 
   10    1   11      5.04      0.00 
   12    1   11     -6.84      0.00 
   14    1   11      9.00      0.00 
   16    1   11      0.52      0.00 
   18    1   11      1.67      0.00 
   20    1   11      3.45      0.00 
   22    1   11      1.80      0.00 
   24    1   11      2.56      0.00 
   26    1   11      2.75      0.00 
   28    1   11      0.51      0.00 
   30    1   11      0.89      0.00 
   32    1   11     -0.85      0.00 
  -33    2   11     -0.26      0.00 
  -31    2   11      0.43      0.00 
  -29    2   11     -1.46      0.00 
  -27    2   11     -0.63      0.00 
  -25    2   11     -0.44      0.00 
  -23    2   11      0.01      0.00 
  -21    2   11      9.88      0.00 
  -19    2   11      1.01      0.00 
  -17    2   11     11.79      0.00 
  -15    2   11     -6.89      0.00 
  -13    2   11      3.40      0.00 
  -11    2   11     -2.49      0.00 
   -9    2   11     -1.95      0.00 
   -7    2   11      1.89      0.00 
   -5    2   11      9.98      0.00 
   -3    2   11     25.75      0.00 
   -1    2   11     48.59      0.00 
    1    2   11     -7.67      0.00 
    3    2   11      5.55      0.00 
    5    2   11    -12.40      0.00 
    7    2   11     31.44      0.00 
    9    2   11      3.36      0.00 
   11    2   11      7.89      0.00 
   13    2   11     -1.06      0.00 
   15    2   11      3.78      0.00 
   17    2   11     -2.75      0.00 
   19    2   11      1.55      0.00 
   21    2   11     -4.07      0.00 
   23    2   11      0.88      0.00 
   25    2   11      0.51      0.00 
   27    2   11      1.75      0.00 
   29    2   11      0.06      0.00 
   31    2   11     -0.44      0.00 
  -32    3   11     -0.37      0.00 
  -30    3   11      3.51      0.00 
  -28    3   11     -1.41      0.00 
  -26    3   11     -0.43      0.00 
  -24    3   11     -3.79      0.00 
  -22    3   11      0.65      0.00 
  -20    3   11     -4.45      0.00 
  -18    3   11     13.08      0.00 
  -16    3   11     -2.14      0.00 
  -14    3   11      5.54      0.00 
  -12    3   11     -2.93      0.00 
  -10    3   11     -5.15      0.00 
   -8    3   11    -11.30      0.00 
   -6    3   11     -7.86      0.00 
   -4    3   11      1.40      0.00 
   -2    3   11      4.29      0.00 
    0    3   11     41.31      0.00 
    2    3   11     12.30      0.00 
    4    3   11     -9.73      0.00 
    6    3   11    -21.50      0.00 
    8    3   11      0.53      0.00 
   10    3   11     -5.18      0.00 
   12    3   11      1.75      0.00 
   14    3   11     -0.71      0.00 
   16    3   11      1.80      0.00 
   18    3   11      8.51      0.00 
   20    3   11      0.01      0.00 
   22    3   11      0.28      0.00 
   24    3   11     -2.45      0.00 
   26    3   11     -0.25      0.00 
   28    3   11      0.78      0.00 
   30    3   11      0.77      0.00 
  -31    4   11     -0.47      0.00 
  -29    4   11      0.30      0.00 
  -27    4   11     -0.26      0.00 
  -25    4   11      3.17      0.00 
  -23    4   11     -2.05      0.00 
  -21    4   11      2.87      0.00 
  -19    4   11     -4.21      0.00 
  -17    4   11      2.10      0.00 
  -15    4   11     11.35      0.00 
  -13    4   11     12.36      0.00 
  -11    4   11     -1.54      0.00 
   -9    4   11      7.14      0.00 
   -7    4   11     -4.35      0.00 
   -5    4   11     -0.36      0.00 
   -3    4   11    -18.66      0.00 
   -1    4   11      6.08      0.00 
    1    4   11     23.55      0.00 
    3    4   11     36.01      0.00 
    5    4   11     27.49      0.00 
    7    4   11      5.50      0.00 
    9    4   11     -2.02      0.00 
   11    4   11      9.17      0.00 
   13    4   11     -7.22      0.00 
   15    4   11     -0.05      0.00 
   17    4   11     -7.98      0.00 
   19    4   11      6.14      0.00 
   21    4   11      0.30      0.00 
   23    4   11      4.15      0.00 
   25    4   11      1.57      0.00 
   27    4   11     -0.56      0.00 
   29    4   11      1.13      0.00 
  -32    5   11      0.48      0.00 
  -30    5   11      0.29      0.00 
  -28    5   11     -1.13      0.00 
  -26    5   11     -4.43      0.00 
  -24    5   11      4.38      0.00 
  -22    5   11     -4.64      0.00 
  -20    5   11      4.91      0.00 
  -18    5   11     -8.22      0.00 
  -16    5   11      5.55      0.00 
  -14    5   11     -7.34      0.00 
  -12    5   11     16.02      0.00 
  -10    5   11     -5.69      0.00 
   -8    5   11      4.74      0.00 
   -6    5   11     -9.95      0.00 
   -4    5   11     14.29      0.00 
   -2    5   11    -31.54      0.00 
    0    5   11     -7.64      0.00 
    2    5   11    -37.09      0.00 
    4    5   11     22.06      0.00 
    6    5   11     -4.08      0.00 
    8    5   11     13.69      0.00 
   10    5   11    -11.12      0.00 
   12    5   11     11.15      0.00 
   14    5   11     -5.64      0.00 
   16    5   11      0.41      0.00 
   18    5   11     -5.60      0.00 
   20    5   11     -3.70      0.00 
   22    5   11     -5.07      0.00 
   24    5   11      3.14      0.00 
   26    5   11     -0.22      0.00 
   28    5   11      1.37      0.00 
  -31    6   11      1.15      0.00 
  -29    6   11      1.49      0.00 
  -27    6   11      2.96      0.00 
  -25    6   11     -5.50      0.00 
  -23    6   11      5.06      0.00 
  -21    6   11     -3.92      0.00 
  -19    6   11      6.09      0.00 
  -17    6   11     -7.37      0.00 
  -15    6   11      6.40      0.00 
  -13    6   11     -5.71      0.00 
  -11    6   11     10.15      0.00 
   -9    6   11     -6.09      0.00 
   -7    6   11      8.39      0.00 
   -5    6   11     -3.06      0.00 
   -3    6   11      4.67      0.00 
   -1    6   11     12.91      0.00 
    1    6   11     -2.73      0.00 
    3    6   11    -17.16      0.00 
    5    6   11      5.72      0.00 
    7    6   11     -0.38      0.00 
    9    6   11     15.32      0.00 
   11    6   11    -10.88      0.00 
   13    6   11      6.79      0.00 
   15    6   11     -5.49      0.00 
   17    6   11     10.39      0.00 
   19    6   11     -4.49      0.00 
   21    6   11      2.20      0.00 
   23    6   11     -3.25      0.00 
   25    6   11      1.06      0.00 
   27    6   11      0.04      0.00 
  -28    7   11     -1.20      0.00 
  -26    7   11      0.61      0.00 
  -24    7   11     -1.36      0.00 
  -22    7   11      1.07      0.00 
  -20    7   11     -1.86      0.00 
  -18    7   11      2.51      0.00 
  -16    7   11      0.32      0.00 
  -14    7   11      0.00      0.00 
  -12    7   11     -2.98      0.00 
  -10    7   11      5.88      0.00 
   -8    7   11     -1.59      0.00 
   -6    7   11      3.27      0.00 
   -4    7   11    -17.54      0.00 
   -2    7   11      4.17      0.00 
    0    7   11    -14.34      0.00 
    2    7   11      7.80      0.00 
    4    7   11    -14.79      0.00 
    6    7   11     -3.38      0.00 
    8    7   11     -2.19      0.00 
   10    7   11      7.74      0.00 
   12    7   11     -3.87      0.00 
   14    7   11     -1.01      0.00 
   16    7   11     -7.10      0.00 
   18    7   11      0.94      0.00 
   20    7   11     -1.63      0.00 
   22    7   11     -0.79      0.00 
   24    7   11     -0.83      0.00 
   26    7   11     -0.30      0.00 
  -27    8   11      1.20      0.00 
  -25    8   11     -1.06      0.00 
  -23    8   11     -1.71      0.00 
  -21    8   11      1.09      0.00 
  -19    8   11     -3.44      0.00 
  -17    8   11      1.20      0.00 
  -15    8   11     -5.11      0.00 
  -13    8   11      0.31      0.00 
  -11    8   11     -6.39      0.00 
   -9    8   11     -0.98      0.00 
   -7    8   11      3.81      0.00 
   -5    8   11      6.19      0.00 
   -3    8   11      1.61      0.00 
   -1    8   11     -4.27      0.00 
    1    8   11     -1.11      0.00 
    3    8   11     -9.03      0.00 
    5    8   11     -4.88      0.00 
    7    8   11    -10.17      0.00 
    9    8   11      0.82      0.00 
   11    8   11      0.54      0.00 
   13    8   11      4.34      0.00 
   15    8   11      2.00      0.00 
   17    8   11     -1.67      0.00 
   19    8   11      1.12      0.00 
   21    8   11     -1.03      0.00 
   23    8   11     -1.03      0.00 
   25    8   11      0.69      0.00 
  -24    9   11      0.23      0.00 
  -22    9   11     -0.85      0.00 
  -20    9   11      2.56      0.00 
  -18    9   11      1.22      0.00 
  -16    9   11      0.18      0.00 
  -14    9   11      2.47      0.00 
  -12    9   11     -3.43      0.00 
  -10    9   11     -2.26      0.00 
   -8    9   11     -0.05      0.00 
   -6    9   11     -3.22      0.00 
   -4    9   11     -1.43      0.00 
   -2    9   11      8.40      0.00 
    0    9   11     -1.49      0.00 
    2    9   11      9.21      0.00 
    4    9   11     -4.47      0.00 
    6    9   11      0.23      0.00 
    8    9   11     -9.56      0.00 
   10    9   11     -6.03      0.00 
   12    9   11     -3.06      0.00 
   14    9   11      1.23      0.00 
   16    9   11      0.32      0.00 
   18    9   11     -0.93      0.00 
   20    9   11      0.63      0.00 
   22    9   11      1.18      0.00 
   24    9   11     -1.44      0.00 
  -23   10   11     -0.32      0.00 
  -21   10   11     -1.92      0.00 
  -19   10   11     -0.87      0.00 
  -17   10   11      1.87      0.00 
  -15   10   11      0.18      0.00 
  -13   10   11      1.14      0.00 
  -11   10   11     -0.60      0.00 
   -9   10   11     -1.24      0.00 
   -7   10   11     -2.07      0.00 
   -5   10   11     -3.38      0.00 
   -3   10   11     -3.45      0.00 
   -1   10   11     -5.60      0.00 
    1   10   11      2.59      0.00 
    3   10   11     -1.54      0.00 
    5   10   11      0.44      0.00 
    7   10   11      3.26      0.00 
    9   10   11     -4.90      0.00 
   11   10   11     -0.82      0.00 
   13   10   11     -3.49      0.00 
   15   10   11      0.80      0.00 
   17   10   11     -0.96      0.00 
   19   10   11     -0.17      0.00 
   21   10   11     -1.16      0.00 
   23   10   11      1.15      0.00 
  -22   11   11      1.03      0.00 
  -20   11   11     -0.89      0.00 
  -18   11   11      0.06      0.00 
  -16   11   11     -1.72      0.00 
  -14   11   11     -2.01      0.00 
  -12   11   11      0.48      0.00 
  -10   11   11      2.38      0.00 
   -8   11   11      2.12      0.00 
   -6   11   11      1.98      0.00 
   -4   11   11      2.74      0.00 
   -2   11   11     -1.56      0.00 
    0   11   11      5.37      0.00 
    2   11   11     -5.17      0.00 
    4   11   11      4.10      0.00 
    6   11   11     -0.86      0.00 
    8   11   11     -0.76      0.00 
   10   11   11     -0.64      0.00 
   12   11   11     -0.36      0.00 
   14   11   11     -0.89      0.00 
   16   11   11      0.22      0.00 
   18   11   11      0.21      0.00 
   20   11   11     -0.49      0.00 
  -19   12   11      1.02      0.00 
  -17   12   11      0.07      0.00 
  -15   12   11      0.22      0.00 
  -13   12   11     -0.39      0.00 
  -11   12   11     -2.59      0.00 
   -9   12   11     -1.97      0.00 
   -7   12   11     -3.69      0.00 
   -5   12   11      2.88      0.00 
   -3   12   11     -2.57      0.00 
   -1   12   11      2.98      0.00 
    1   12   11     -3.40      0.00 
    3   12   11      4.86      0.00 
    5   12   11     -6.00      0.00 
    7   12   11      2.85      0.00 
    9   12   11     -3.54      0.00 
   11   12   11     -0.56      0.00 
   13   12   11     -2.16      0.00 
   15   12   11      0.04      0.00 
   17   12   11      0.39      0.00 
  -14   13   11     -0.31      0.00 
  -12   13   11      0.08      0.00 
  -10   13   11      0.45      0.00 
   -8   13   11      1.37      0.00 
   -4   13   11      1.41      0.00 
   -2   13   11     -0.54      0.00 
    0   13   11      2.99      0.00 
    2   13   11     -0.82      0.00 
    4   13   11      1.83      0.00 
    6   13   11      0.28      0.00 
    8   13   11      1.52      0.00 
   10   13   11      0.33      0.00 
   12   13   11     -0.52      0.00 
   -1   14   11     -1.56      0.00 
    1   14   11      2.52      0.00 
    3   14   11     -0.44      0.00 
    5   14   11      1.62      0.00 
    7   14   11     -2.17      0.00 
  -32    0   12      0.21      0.00 
  -30    0   12     -2.39      0.00 
  -28    0   12      1.06      0.00 
  -26    0   12      0.03      0.00 
  -24    0   12      5.49      0.00 
  -22    0   12      1.60      0.00 
  -20    0   12     11.50      0.00 
  -18    0   12     -9.81      0.00 
  -16    0   12      6.13      0.00 
  -14    0   12    -14.17      0.00 
  -12    0   12     21.52      0.00 
  -10    0   12    -25.32      0.00 
   -8    0   12     24.15      0.00 
   -6    0   12    -16.43      0.00 
   -4    0   12     88.79      0.00 
   -2    0   12    -30.32      0.00 
    0    0   12     50.40      0.00 
    2    0   12    -19.21      0.00 
    4    0   12     30.17      0.00 
    6    0   12     -3.46      0.00 
    8    0   12     31.21      0.00 
   10    0   12      3.32      0.00 
   12    0   12      9.18      0.00 
   14    0   12     -2.67      0.00 
   16    0   12      6.82      0.00 
   18    0   12     -6.73      0.00 
   20    0   12      5.16      0.00 
   22    0   12     -2.31      0.00 
   24    0   12      4.78      0.00 
   26    0   12      2.26      0.00 
   28    0   12      3.15      0.00 
   30    0   12      1.02      0.00 
  -33    1   12      0.21      0.00 
  -31    1   12      0.72      0.00 
  -29    1   12     -2.38      0.00 
  -27    1   12     -0.70      0.00 
  -25    1   12     -1.72      0.00 
  -23    1   12     -2.65      0.00 
  -21    1   12      6.88      0.00 
  -19    1   12      3.94      0.00 
  -17    1   12      5.83      0.00 
  -15    1   12      3.42      0.00 
  -13    1   12     -7.21      0.00 
  -11    1   12     18.66      0.00 
   -9    1   12    -32.88      0.00 
   -7    1   12     22.01      0.00 
   -5    1   12    -41.28      0.00 
   -3    1   12     54.54      0.00 
   -1    1   12    -17.74      0.00 
    1    1   12     26.91      0.00 
    3    1   12    -18.37      0.00 
    5    1   12      1.37      0.00 
    7    1   12    -16.10      0.00 
    9    1   12      3.93      0.00 
   11    1   12     -2.86      0.00 
   13    1   12      7.77      0.00 
   15    1   12     -1.97      0.00 
   17    1   12      2.42      0.00 
   19    1   12     -0.40      0.00 
   21    1   12     -2.09      0.00 
   23    1   12     -3.35      0.00 
   25    1   12     -1.17      0.00 
   27    1   12     -0.56      0.00 
   29    1   12      0.40      0.00 
   31    1   12      0.93      0.00 
  -32    2   12     -0.88      0.00 
  -30    2   12      2.77      0.00 
  -28    2   12      0.44      0.00 
  -26    2   12      0.16      0.00 
  -24    2   12     -0.11      0.00 
  -22    2   12     -1.19      0.00 
  -20    2   12      0.81      0.00 
  -18    2   12      9.25      0.00 
  -16    2   12     -1.90      0.00 
  -14    2   12      4.76      0.00 
  -12    2   12     -0.96      0.00 
  -10    2   12     13.01      0.00 
   -8    2   12    -19.16      0.00 
   -6    2   12      4.83      0.00 
   -4    2   12    -15.00      0.00 
   -2    2   12     30.97      0.00 
    0    2   12      7.27      0.00 
    2    2   12     33.74      0.00 
    4    2   12      1.06      0.00 
    6    2   12     19.58      0.00 
    8    2   12      1.21      0.00 
   10    2   12     -3.35      0.00 
   12    2   12     -1.83      0.00 
   14    2   12     -1.68      0.00 
   16    2   12      1.35      0.00 
   18    2   12      2.53      0.00 
   20    2   12      4.94      0.00 
   22    2   12      2.51      0.00 
   24    2   12      0.83      0.00 
   26    2   12     -0.10      0.00 
   28    2   12     -0.27      0.00 
   30    2   12      1.03      0.00 
  -33    3   12     -0.30      0.00 
  -31    3   12     -0.27      0.00 
  -29    3   12      0.25      0.00 
  -27    3   12      0.59      0.00 
  -25    3   12     -1.11      0.00 
  -23    3   12     -0.53      0.00 
  -21    3   12      0.58      0.00 
  -19    3   12      0.63      0.00 
  -17    3   12      3.67      0.00 
  -15    3   12     11.74      0.00 
  -13    3   12      1.11      0.00 
  -11    3   12      7.17      0.00 
   -9    3   12      0.10      0.00 
   -7    3   12      2.88      0.00 
   -5    3   12    -13.37      0.00 
   -3    3   12    -11.08      0.00 
   -1    3   12     -6.62      0.00 
    1    3   12     13.25      0.00 
    3    3   12    -13.00      0.00 
    5    3   12     15.51      0.00 
    7    3   12     -1.24      0.00 
    9    3   12     13.27      0.00 
   11    3   12     -2.99      0.00 
   13    3   12      4.18      0.00 
   15    3   12     -4.14      0.00 
   17    3   12     -5.17      0.00 
   19    3   12     -5.49      0.00 
   21    3   12     -0.73      0.00 
   23    3   12     -2.04      0.00 
   25    3   12      2.73      0.00 
   27    3   12     -1.88      0.00 
   29    3   12      0.43      0.00 
   31    3   12     -0.07      0.00 
  -32    4   12     -1.03      0.00 
  -30    4   12      0.74      0.00 
  -28    4   12     -0.25      0.00 
  -26    4   12      0.04      0.00 
  -24    4   12     -0.67      0.00 
  -22    4   12      0.28      0.00 
  -20    4   12     -5.26      0.00 
  -18    4   12      1.75      0.00 
  -16    4   12     -4.82      0.00 
  -14    4   12      5.34      0.00 
  -12    4   12     -1.26      0.00 
  -10    4   12      6.28      0.00 
   -8    4   12    -11.86      0.00 
   -6    4   12     -1.76      0.00 
   -4    4   12     -4.17      0.00 
   -2    4   12    -10.21      0.00 
    0    4   12     -3.04      0.00 
    2    4   12      3.43      0.00 
    4    4   12     -9.26      0.00 
    6    4   12      0.21      0.00 
    8    4   12     -7.21      0.00 
   10    4   12      1.14      0.00 
   12    4   12     -5.22      0.00 
   14    4   12      5.53      0.00 
   16    4   12     -3.33      0.00 
   18    4   12      9.26      0.00 
   20    4   12     -2.77      0.00 
   22    4   12      0.83      0.00 
   24    4   12     -2.88      0.00 
   26    4   12      0.43      0.00 
   28    4   12     -0.18      0.00 
   30    4   12      0.54      0.00 
  -31    5   12      0.41      0.00 
  -29    5   12      0.25      0.00 
  -27    5   12      1.53      0.00 
  -25    5   12     -1.99      0.00 
  -23    5   12      3.07      0.00 
  -21    5   12     -0.55      0.00 
  -19    5   12      3.14      0.00 
  -17    5   12     -7.81      0.00 
  -15    5   12      3.26      0.00 
  -13    5   12      7.10      0.00 
  -11    5   12      2.94      0.00 
   -9    5   12      8.12      0.00 
   -7    5   12     -5.62      0.00 
   -5    5   12      7.83      0.00 
   -3    5   12    -23.57      0.00 
   -1    5   12      0.29      0.00 
    1    5   12     -9.32      0.00 
    3    5   12      2.84      0.00 
    5    5   12      6.81      0.00 
    7    5   12      6.55      0.00 
    9    5   12      2.95      0.00 
   11    5   12      4.31      0.00 
   13    5   12     -4.09      0.00 
   15    5   12     -6.21      0.00 
   17    5   12     -4.76      0.00 
   19    5   12     -0.73      0.00 
   21    5   12     -0.17      0.00 
   23    5   12      0.44      0.00 
   25    5   12      0.16      0.00 
   27    5   12      0.28      0.00 
   29    5   12     -0.48      0.00 
  -30    6   12      0.17      0.00 
  -28    6   12      0.77      0.00 
  -26    6   12      1.56      0.00 
  -24    6   12     -2.55      0.00 
  -22    6   12     -1.03      0.00 
  -20    6   12     -0.77      0.00 
  -18    6   12     -2.59      0.00 
  -16    6   12     -3.66      0.00 
  -14    6   12     -7.37      0.00 
  -12    6   12     -2.36      0.00 
  -10    6   12      2.91      0.00 
   -8    6   12     -0.79      0.00 
   -6    6   12      6.13      0.00 
   -4    6   12     -2.44      0.00 
   -2    6   12     -1.31      0.00 
    0    6   12    -16.30      0.00 
    2    6   12    -20.15      0.00 
    4    6   12    -15.95      0.00 
    6    6   12     -7.29      0.00 
    8    6   12     -7.30      0.00 
   10    6   12      3.97      0.00 
   12    6   12     -0.88      0.00 
   14    6   12      7.33      0.00 
   16    6   12     -5.10      0.00 
   18    6   12      0.09      0.00 
   20    6   12     -5.26      0.00 
   22    6   12     -1.66      0.00 
   24    6   12     -0.41      0.00 
   26    6   12     -1.38      0.00 
  -29    7   12      0.38      0.00 
  -27    7   12      2.00      0.00 
  -25    7   12      2.28      0.00 
  -23    7   12      1.42      0.00 
  -21    7   12      2.27      0.00 
  -19    7   12     -1.91      0.00 
  -17    7   12      4.63      0.00 
  -15    7   12     -5.56      0.00 
  -13    7   12      1.94      0.00 
  -11    7   12     -3.96      0.00 
   -9    7   12     -0.11      0.00 
   -7    7   12     -1.69      0.00 
   -5    7   12      9.86      0.00 
   -3    7   12     -1.30      0.00 
   -1    7   12     21.12      0.00 
    1    7   12     -1.34      0.00 
    3    7   12      6.14      0.00 
    5    7   12    -15.59      0.00 
    7    7   12     -3.11      0.00 
    9    7   12     -5.71      0.00 
   11    7   12      0.31      0.00 
   13    7   12     -2.38      0.00 
   15    7   12      6.68      0.00 
   17    7   12      1.96      0.00 
   19    7   12      3.21      0.00 
   21    7   12     -2.87      0.00 
   23    7   12     -1.34      0.00 
   25    7   12     -2.21      0.00 
  -26    8   12     -2.48      0.00 
  -24    8   12      0.24      0.00 
  -22    8   12     -2.94      0.00 
  -20    8   12      4.11      0.00 
  -18    8   12     -2.44      0.00 
  -16    8   12      2.01      0.00 
  -14    8   12     -0.27      0.00 
  -12    8   12     -3.33      0.00 
  -10    8   12     -2.52      0.00 
   -8    8   12     -0.52      0.00 
   -6    8   12     -2.19      0.00 
   -4    8   12    -10.56      0.00 
   -2    8   12      0.71      0.00 
    0    8   12     -8.85      0.00 
    2    8   12      7.89      0.00 
    4    8   12      2.20      0.00 
    6    8   12     -5.87      0.00 
    8    8   12     -0.95      0.00 
   10    8   12     -8.60      0.00 
   12    8   12     -0.97      0.00 
   14    8   12     -7.25      0.00 
   16    8   12      2.59      0.00 
   18    8   12     -3.69      0.00 
   20    8   12      3.60      0.00 
   22    8   12      0.04      0.00 
   24    8   12      0.61      0.00 
  -25    9   12      0.83      0.00 
  -23    9   12     -1.18      0.00 
  -21    9   12     -2.79      0.00 
  -19    9   12     -1.15      0.00 
  -17    9   12      1.82      0.00 
  -15    9   12     -1.80      0.00 
  -13    9   12      2.28      0.00 
  -11    9   12     -3.56      0.00 
   -9    9   12      0.61      0.00 
   -7    9   12     -2.35      0.00 
   -5    9   12      6.42      0.00 
   -3    9   12      1.64      0.00 
   -1    9   12     -0.37      0.00 
    1    9   12      0.34      0.00 
    3    9   12     -0.53      0.00 
    5    9   12      0.57      0.00 
    7    9   12     -0.14      0.00 
    9    9   12      0.68      0.00 
   11    9   12      0.02      0.00 
   13    9   12      1.19      0.00 
   15    9   12     -0.78      0.00 
   17    9   12      2.12      0.00 
   19    9   12      0.02      0.00 
   21    9   12     -0.80      0.00 
   23    9   12     -0.73      0.00 
  -22   10   12      0.81      0.00 
  -20   10   12      0.33      0.00 
  -18   10   12      1.81      0.00 
  -16   10   12      0.88      0.00 
  -14   10   12     -1.32      0.00 
  -12   10   12      3.56      0.00 
  -10   10   12     -7.96      0.00 
   -8   10   12      5.67      0.00 
   -6   10   12    -10.40      0.00 
   -4   10   12      7.35      0.00 
   -2   10   12     -8.01      0.00 
    0   10   12     11.48      0.00 
    2   10   12     -8.17      0.00 
    4   10   12     10.20      0.00 
    6   10   12     -3.98      0.00 
    8   10   12      0.17      0.00 
   10   10   12     -4.62      0.00 
   12   10   12     -0.49      0.00 
   14   10   12     -3.22      0.00 
   16   10   12     -0.96      0.00 
   18   10   12     -1.45      0.00 
   20   10   12     -1.12      0.00 
   22   10   12     -0.08      0.00 
  -21   11   12     -1.43      0.00 
  -19   11   12      0.68      0.00 
  -17   11   12     -0.17      0.00 
  -15   11   12      3.63      0.00 
  -13   11   12     -2.20      0.00 
  -11   11   12      4.32      0.00 
   -9   11   12     -5.32      0.00 
   -7   11   12      4.41      0.00 
   -5   11   12     -7.90      0.00 
   -3   11   12      4.22      0.00 
   -1   11   12     -7.44      0.00 
    1   11   12      5.55      0.00 
    3   11   12     -3.20      0.00 
    5   11   12      5.42      0.00 
    7   11   12      2.87      0.00 
    9   11   12      2.23      0.00 
   11   11   12     -1.83      0.00 
   13   11   12      1.72      0.00 
   15   11   12     -0.57      0.00 
   17   11   12      2.05      0.00 
   19   11   12      0.16      0.00 
  -18   12   12      0.82      0.00 
  -16   12   12     -2.56      0.00 
  -14   12   12      0.12      0.00 
  -12   12   12     -3.30      0.00 
  -10   12   12      3.17      0.00 
   -8   12   12     -1.17      0.00 
   -6   12   12      5.05      0.00 
   -4   12   12     -2.17      0.00 
   -2   12   12      3.00      0.00 
    0   12   12     -0.32      0.00 
    2   12   12      0.80      0.00 
    4   12   12     -0.98      0.00 
    6   12   12      3.87      0.00 
    8   12   12     -0.10      0.00 
   10   12   12      2.24      0.00 
   12   12   12     -2.94      0.00 
   14   12   12      0.87      0.00 
   16   12   12     -2.96      0.00 
  -13   13   12     -0.32      0.00 
  -11   13   12     -1.45      0.00 
   -9   13   12     -2.12      0.00 
   -7   13   12     -6.91      0.00 
   -3   13   12     -1.22      0.00 
   -1   13   12      2.70      0.00 
    1   13   12     -2.07      0.00 
    3   13   12      3.94      0.00 
    5   13   12     -1.81      0.00 
    7   13   12      1.46      0.00 
    9   13   12     -0.58      0.00 
   11   13   12      2.24      0.00 
    0   14   12      0.07      0.00 
    2   14   12      1.63      0.00 
    4   14   12     -0.15      0.00 
    6   14   12      2.97      0.00 
  -32    1   13     -0.61      0.00 
  -30    1   13     -1.16      0.00 
  -28    1   13     -0.35      0.00 
  -26    1   13     -0.73      0.00 
  -24    1   13      1.28      0.00 
  -22    1   13      1.18      0.00 
  -20    1   13      6.61      0.00 
  -18    1   13      6.18      0.00 
  -16    1   13      2.50      0.00 
  -14    1   13      1.85      0.00 
  -12    1   13     -0.25      0.00 
  -10    1   13      8.33      0.00 
   -8    1   13     -8.14      0.00 
   -6    1   13     -1.59      0.00 
   -4    1   13      2.54      0.00 
   -2    1   13     24.19      0.00 
    0    1   13     -3.20      0.00 
    2    1   13     15.97      0.00 
    4    1   13    -15.50      0.00 
    6    1   13     18.54      0.00 
    8    1   13      6.39      0.00 
   10    1   13     11.55      0.00 
   12    1   13     -4.28      0.00 
   14    1   13      2.34      0.00 
   16    1   13     -0.61      0.00 
   18    1   13     -2.34      0.00 
   20    1   13     -1.86      0.00 
   22    1   13     -0.97      0.00 
   24    1   13     -0.88      0.00 
   26    1   13      1.04      0.00 
   28    1   13      0.03      0.00 
   30    1   13      0.61      0.00 
  -31    2   13      1.58      0.00 
  -29    2   13     -0.04      0.00 
  -27    2   13      0.70      0.00 
  -25    2   13     -0.92      0.00 
  -23    2   13     -4.50      0.00 
  -21    2   13      1.90      0.00 
  -19    2   13     -1.74      0.00 
  -17    2   13     10.42      0.00 
  -15    2   13      1.47      0.00 
  -13    2   13      2.32      0.00 
  -11    2   13     -2.94      0.00 
   -9    2   13     -3.73      0.00 
   -7    2   13     -9.06      0.00 
   -5    2   13    -18.25      0.00 
   -3    2   13    -21.54      0.00 
   -1    2   13      9.35      0.00 
    1    2   13     -0.12      0.00 
    3    2   13      5.06      0.00 
    5    2   13    -37.69      0.00 
    7    2   13     -1.65      0.00 
    9    2   13    -12.00      0.00 
   11    2   13      5.67      0.00 
   13    2   13     -6.05      0.00 
   15    2   13      3.45      0.00 
   17    2   13     -2.02      0.00 
   19    2   13      2.69      0.00 
   21    2   13     -3.73      0.00 
   23    2   13     -2.27      0.00 
   25    2   13     -3.33      0.00 
   27    2   13     -1.15      0.00 
   29    2   13     -1.30      0.00 
   31    2   13     -0.14      0.00 
  -32    3   13     -2.19      0.00 
  -30    3   13      1.84      0.00 
  -28    3   13      0.07      0.00 
  -26    3   13      2.97      0.00 
  -24    3   13     -1.63      0.00 
  -22    3   13      2.99      0.00 
  -20    3   13     -9.31      0.00 
  -18    3   13      4.42      0.00 
  -16    3   13     -2.18      0.00 
  -14    3   13      6.25      0.00 
  -12    3   13      3.69      0.00 
  -10    3   13      5.12      0.00 
   -8    3   13      2.20      0.00 
   -6    3   13    -12.85      0.00 
   -4    3   13     -4.05      0.00 
   -2    3   13    -28.16      0.00 
    0    3   13      3.70      0.00 
    2    3   13     19.65      0.00 
    4    3   13     19.75      0.00 
    6    3   13     -0.58      0.00 
    8    3   13      2.09      0.00 
   10    3   13     -2.40      0.00 
   12    3   13      1.53      0.00 
   14    3   13     -2.80      0.00 
   16    3   13     -5.59      0.00 
   18    3   13      2.28      0.00 
   20    3   13      1.99      0.00 
   22    3   13      3.83      0.00 
   24    3   13     -0.23      0.00 
   26    3   13     -0.40      0.00 
   28    3   13     -0.32      0.00 
   30    3   13      0.36      0.00 
  -31    4   13     -0.79      0.00 
  -29    4   13      0.87      0.00 
  -27    4   13     -2.33      0.00 
  -25    4   13      3.69      0.00 
  -23    4   13     -2.47      0.00 
  -21    4   13      4.01      0.00 
  -19    4   13     -2.27      0.00 
  -17    4   13     -6.81      0.00 
  -15    4   13     -3.71      0.00 
  -13    4   13      6.25      0.00 
  -11    4   13     -1.13      0.00 
   -9    4   13      7.66      0.00 
   -7    4   13     -4.77      0.00 
   -5    4   13      9.82      0.00 
   -3    4   13    -16.78      0.00 
   -1    4   13    -25.06      0.00 
    1    4   13    -26.62      0.00 
    3    4   13    -15.92      0.00 
    5    4   13      6.17      0.00 
    7    4   13      1.90      0.00 
    9    4   13     -7.28      0.00 
   11    4   13      5.32      0.00 
   13    4   13     -3.25      0.00 
   15    4   13      5.09      0.00 
   17    4   13    -11.02      0.00 
   19    4   13     -2.55      0.00 
   21    4   13     -5.76      0.00 
   23    4   13     -1.09      0.00 
   25    4   13      0.66      0.00 
   27    4   13     -1.15      0.00 
   29    4   13     -0.71      0.00 
  -30    5   13      0.31      0.00 
  -28    5   13      2.48      0.00 
  -26    5   13     -3.70      0.00 
  -24    5   13      3.75      0.00 
  -22    5   13     -2.71      0.00 
  -20    5   13      6.11      0.00 
  -18    5   13     -6.22      0.00 
  -16    5   13      3.22      0.00 
  -14    5   13    -15.77      0.00 
  -12    5   13      3.24      0.00 
  -10    5   13     -3.56      0.00 
   -8    5   13      6.26      0.00 
   -6    5   13     -7.85      0.00 
   -4    5   13     18.91      0.00 
   -2    5   13     -3.40      0.00 
    0    5   13     18.23      0.00 
    2    5   13    -33.34      0.00 
    4    5   13     -1.78      0.00 
    6    5   13    -14.31      0.00 
    8    5   13      9.97      0.00 
   10    5   13    -12.44      0.00 
   12    5   13      4.26      0.00 
   14    5   13     -0.69      0.00 
   16    5   13      7.43      0.00 
   18    5   13      2.14      0.00 
   20    5   13      3.55      0.00 
   22    5   13     -3.93      0.00 
   24    5   13      0.47      0.00 
   26    5   13     -2.57      0.00 
   28    5   13      0.06      0.00 
  -29    6   13     -0.87      0.00 
  -27    6   13      4.91      0.00 
  -25    6   13     -3.62      0.00 
  -23    6   13      5.40      0.00 
  -21    6   13     -3.92      0.00 
  -19    6   13      6.95      0.00 
  -17    6   13     -1.96      0.00 
  -15    6   13      3.61      0.00 
  -13    6   13     -5.25      0.00 
  -11    6   13      4.01      0.00 
   -9    6   13     -4.70      0.00 
   -7    6   13      3.66      0.00 
   -5    6   13     -1.78      0.00 
   -3    6   13     -5.36      0.00 
   -1    6   13      3.89      0.00 
    1    6   13     13.98      0.00 
    3    6   13     -7.70      0.00 
    5    6   13     -2.26      0.00 
    7    6   13    -12.10      0.00 
    9    6   13      9.52      0.00 
   11    6   13     -6.69      0.00 
   13    6   13      4.24      0.00 
   15    6   13    -10.93      0.00 
   17    6   13      5.42      0.00 
   19    6   13     -3.53      0.00 
   21    6   13      3.12      0.00 
   23    6   13     -2.87      0.00 
   25    6   13     -0.43      0.00 
   27    6   13      0.43      0.00 
  -28    7   13      0.08      0.00 
  -26    7   13      0.52      0.00 
  -24    7   13     -1.40      0.00 
  -22    7   13      0.94      0.00 
  -20    7   13     -3.34      0.00 
  -18    7   13     -1.18      0.00 
  -16    7   13     -1.69      0.00 
  -14    7   13      0.56      0.00 
  -12    7   13     -8.97      0.00 
  -10    7   13      0.14      0.00 
   -8    7   13     -5.11      0.00 
   -6    7   13     11.11      0.00 
   -4    7   13     -7.27      0.00 
   -2    7   13      6.37      0.00 
    0    7   13    -10.82      0.00 
    2    7   13      5.82      0.00 
    4    7   13     -3.72      0.00 
    6    7   13     -5.37      0.00 
    8    7   13    -10.72      0.00 
   10    7   13      3.37      0.00 
   12    7   13     -1.15      0.00 
   14    7   13      6.22      0.00 
   16    7   13     -3.17      0.00 
   18    7   13      2.29      0.00 
   20    7   13      0.31      0.00 
   22    7   13      1.62      0.00 
   24    7   13      0.08      0.00 
  -25    8   13      1.17      0.00 
  -23    8   13      0.08      0.00 
  -21    8   13      2.87      0.00 
  -19    8   13     -1.49      0.00 
  -17    8   13      3.90      0.00 
  -15    8   13     -0.75      0.00 
  -13    8   13      4.76      0.00 
  -11    8   13     -0.20      0.00 
   -9    8   13     -4.02      0.00 
   -7    8   13     -3.80      0.00 
   -5    8   13      1.76      0.00 
   -3    8   13      7.27      0.00 
   -1    8   13      5.05      0.00 
    1    8   13      9.46      0.00 
    3    8   13      3.82      0.00 
    5    8   13      7.39      0.00 
    7    8   13     -4.59      0.00 
    9    8   13     -2.39      0.00 
   11    8   13     -3.80      0.00 
   13    8   13      1.48      0.00 
   15    8   13      2.77      0.00 
   17    8   13      0.08      0.00 
   19    8   13      2.00      0.00 
   21    8   13     -0.43      0.00 
   23    8   13     -0.69      0.00 
  -24    9   13      1.58      0.00 
  -22    9   13     -4.40      0.00 
  -20    9   13      2.18      0.00 
  -18    9   13      0.07      0.00 
  -16    9   13      0.16      0.00 
  -14    9   13      4.90      0.00 
  -12    9   13      0.42      0.00 
  -10    9   13     -0.72      0.00 
   -8    9   13     -0.94      0.00 
   -6    9   13     -4.45      0.00 
   -4    9   13     -7.82      0.00 
   -2    9   13     -2.07      0.00 
    0    9   13     -5.86      0.00 
    2    9   13      4.62      0.00 
    4    9   13      1.06      0.00 
    6    9   13      7.83      0.00 
    8    9   13      1.53      0.00 
   10    9   13      0.80      0.00 
   12    9   13     -4.51      0.00 
   14    9   13     -0.76      0.00 
   16    9   13     -0.07      0.00 
   18    9   13     -1.82      0.00 
   20    9   13     -0.89      0.00 
   22    9   13      1.45      0.00 
  -23   10   13      0.71      0.00 
  -21   10   13     -1.05      0.00 
  -19   10   13     -2.47      0.00 
  -17   10   13     -0.99      0.00 
  -15   10   13      1.22      0.00 
  -13   10   13     -0.07      0.00 
  -11   10   13      3.75      0.00 
   -9   10   13      2.17      0.00 
   -7   10   13      3.25      0.00 
   -5   10   13      1.90      0.00 
   -3   10   13      2.72      0.00 
   -1   10   13     -1.13      0.00 
    1   10   13      1.03      0.00 
    3   10   13      1.25      0.00 
    5   10   13     -0.23      0.00 
    7   10   13      6.85      0.00 
    9   10   13      3.66      0.00 
   11   10   13      3.53      0.00 
   13   10   13     -0.20      0.00 
   15   10   13      2.04      0.00 
   17   10   13      0.77      0.00 
   19   10   13      1.28      0.00 
   21   10   13     -1.34      0.00 
  -20   11   13     -0.24      0.00 
  -18   11   13      2.24      0.00 
  -16   11   13      0.42      0.00 
  -14   11   13     -1.41      0.00 
  -12   11   13     -0.05      0.00 
  -10   11   13     -3.15      0.00 
   -8   11   13      0.33      0.00 
   -6   11   13     -1.78      0.00 
   -4   11   13      1.29      0.00 
   -2   11   13     -2.97      0.00 
    0   11   13      3.45      0.00 
    2   11   13     -4.14      0.00 
    4   11   13      2.26      0.00 
    6   11   13     -0.03      0.00 
    8   11   13      2.51      0.00 
   10   11   13      0.47      0.00 
   12   11   13      1.00      0.00 
   14   11   13     -0.84      0.00 
   16   11   13     -1.24      0.00 
   18   11   13     -0.59      0.00 
  -17   12   13     -0.64      0.00 
  -15   12   13      0.58      0.00 
  -13   12   13      2.32      0.00 
  -11   12   13     -0.34      0.00 
   -9   12   13      2.33      0.00 
   -7   12   13     -4.01      0.00 
   -5   12   13      1.80      0.00 
   -3   12   13     -2.68      0.00 
   -1   12   13      1.78      0.00 
    1   12   13     -3.93      0.00 
    3   12   13      5.16      0.00 
    5   12   13     -4.07      0.00 
    7   12   13      5.70      0.00 
    9   12   13      1.15      0.00 
   11   12   13      2.47      0.00 
   13   12   13      1.27      0.00 
   15   12   13      0.21      0.00 
  -12   13   13     -1.35      0.00 
  -10   13   13      0.37      0.00 
   -8   13   13      6.08      0.00 
   -4   13   13      0.97      0.00 
   -2   13   13     -1.28      0.00 
    0   13   13      1.32      0.00 
    2   13   13     -0.98      0.00 
    4   13   13      0.30      0.00 
    6   13   13     -0.64      0.00 
    8   13   13      0.60      0.00 
   10   13   13      0.47      0.00 
  -30    0   14     -2.65      0.00 
  -28    0   14     -0.18      0.00 
  -26    0   14     -3.68      0.00 
  -24    0   14      0.37      0.00 
  -22    0   14     -3.34      0.00 
  -20    0   14      9.08      0.00 
  -18    0   14      0.50      0.00 
  -16    0   14     13.24      0.00 
  -14    0   14     -8.73      0.00 
  -12    0   14     15.53      0.00 
  -10    0   14    -18.84      0.00 
   -8    0   14     15.83      0.00 
   -6    0   14    -51.06      0.00 
   -4    0   14     29.28      0.00 
   -2    0   14    -21.88      0.00 
    0    0   14     22.31      0.00 
    2    0   14    -25.12      0.00 
    4    0   14      8.21      0.00 
    6    0   14    -37.90      0.00 
    8    0   14      5.87      0.00 
   10    0   14     -5.48      0.00 
   12    0   14     10.31      0.00 
   14    0   14     -4.85      0.00 
   16    0   14      5.27      0.00 
   18    0   14     -5.52      0.00 
   20    0   14      0.87      0.00 
   22    0   14     -5.76      0.00 
   24    0   14     -2.68      0.00 
   26    0   14     -2.96      0.00 
   28    0   14      0.39      0.00 
   30    0   14      0.51      0.00 
  -31    1   14      1.60      0.00 
  -29    1   14      0.33      0.00 
  -27    1   14      2.02      0.00 
  -25    1   14      0.57      0.00 
  -23    1   14     -4.70      0.00 
  -21    1   14     -1.30      0.00 
  -19    1   14     -1.92      0.00 
  -17    1   14      0.11      0.00 
  -15    1   14      5.48      0.00 
  -13    1   14     -9.13      0.00 
  -11    1   14     16.13      0.00 
   -9    1   14    -20.35      0.00 
   -7    1   14     23.19      0.00 
   -5    1   14    -50.26      0.00 
   -3    1   14     17.20      0.00 
   -1    1   14    -29.00      0.00 
    1    1   14     23.68      0.00 
    3    1   14     -4.50      0.00 
    5    1   14      7.91      0.00 
    7    1   14    -11.53      0.00 
    9    1   14     -7.76      0.00 
   11    1   14     -8.93      0.00 
   13    1   14      2.39      0.00 
   15    1   14     -1.83      0.00 
   17    1   14      2.22      0.00 
   19    1   14      1.65      0.00 
   21    1   14      2.37      0.00 
   23    1   14     -0.45      0.00 
   25    1   14     -0.84      0.00 
   27    1   14     -1.24      0.00 
   29    1   14     -1.02      0.00 
  -32    2   14     -1.58      0.00 
  -30    2   14     -0.07      0.00 
  -28    2   14     -0.56      0.00 
  -26    2   14      0.08      0.00 
  -24    2   14      0.50      0.00 
  -22    2   14     -0.45      0.00 
  -20    2   14     -6.25      0.00 
  -18    2   14      3.84      0.00 
  -16    2   14     -0.18      0.00 
  -14    2   14      4.46      0.00 
  -12    2   14     -4.33      0.00 
  -10    2   14     13.52      0.00 
   -8    2   14     -1.44      0.00 
   -6    2   14      5.79      0.00 
   -4    2   14    -25.20      0.00 
   -2    2   14     -2.07      0.00 
    0    2   14    -24.40      0.00 
    2    2   14      9.59      0.00 
    4    2   14     -9.96      0.00 
    6    2   14      8.91      0.00 
    8    2   14      6.64      0.00 
   10    2   14      1.70      0.00 
   12    2   14     -0.02      0.00 
   14    2   14     -3.82      0.00 
   16    2   14     -2.27      0.00 
   18    2   14     -4.74      0.00 
   20    2   14     -2.24      0.00 
   22    2   14     -0.16      0.00 
   24    2   14      0.31      0.00 
   26    2   14     -0.66      0.00 
   28    2   14     -1.07      0.00 
   30    2   14     -1.01      0.00 
  -31    3   14     -0.83      0.00 
  -29    3   14      0.56      0.00 
  -27    3   14      0.56      0.00 
  -25    3   14      0.76      0.00 
  -23    3   14     -1.58      0.00 
  -21    3   14     -0.50      0.00 
  -19    3   14     -2.97      0.00 
  -17    3   14     -7.33      0.00 
  -15    3   14      0.87      0.00 
  -13    3   14     -4.48      0.00 
  -11    3   14     -0.55      0.00 
   -9    3   14     -2.12      0.00 
   -7    3   14      4.48      0.00 
   -5    3   14     -1.37      0.00 
   -3    3   14     -3.58      0.00 
   -1    3   14    -21.49      0.00 
    1    3   14     -1.26      0.00 
    3    3   14    -19.28      0.00 
    5    3   14     -6.70      0.00 
    7    3   14    -16.30      0.00 
    9    3   14      0.26      0.00 
   11    3   14     -5.66      0.00 
   13    3   14      2.81      0.00 
   15    3   14      2.43      0.00 
   17    3   14      3.61      0.00 
   19    3   14     -1.49      0.00 
   21    3   14      0.11      0.00 
   23    3   14     -4.25      0.00 
   25    3   14      1.96      0.00 
   27    3   14     -1.34      0.00 
   29    3   14     -0.05      0.00 
  -30    4   14      0.23      0.00 
  -28    4   14     -0.81      0.00 
  -26    4   14      0.96      0.00 
  -24    4   14     -0.13      0.00 
  -22    4   14      3.03      0.00 
  -20    4   14     -1.99      0.00 
  -18    4   14      0.54      0.00 
  -16    4   14     -5.67      0.00 
  -14    4   14     -1.01      0.00 
  -12    4   14     -2.21      0.00 
  -10    4   14      7.81      0.00 
   -8    4   14     -0.55      0.00 
   -6    4   14      1.99      0.00 
   -4    4   14      5.18      0.00 
   -2    4   14     -2.02      0.00 
    0    4   14     -3.26      0.00 
    2    4   14      8.37      0.00 
    4    4   14     -0.58      0.00 
    6    4   14      8.32      0.00 
    8    4   14     -3.15      0.00 
   10    4   14      4.36      0.00 
   12    4   14     -5.85      0.00 
   14    4   14      1.83      0.00 
   16    4   14     -6.50      0.00 
   18    4   14      4.81      0.00 
   20    4   14     -0.25      0.00 
   22    4   14      3.61      0.00 
   24    4   14     -1.44      0.00 
   26    4   14      0.40      0.00 
   28    4   14     -0.60      0.00 
  -31    5   14      0.33      0.00 
  -29    5   14     -0.34      0.00 
  -27    5   14      0.85      0.00 
  -25    5   14     -1.40      0.00 
  -23    5   14      1.42      0.00 
  -21    5   14     -1.89      0.00 
  -19    5   14      5.23      0.00 
  -17    5   14     -3.88      0.00 
  -15    5   14     -6.79      0.00 
  -13    5   14     -2.24      0.00 
  -11    5   14     -4.78      0.00 
   -9    5   14      6.31      0.00 
   -7    5   14     -6.28      0.00 
   -5    5   14     16.61      0.00 
   -3    5   14     -5.46      0.00 
   -1    5   14     -0.62      0.00 
    1    5   14    -11.29      0.00 
    3    5   14    -13.88      0.00 
    5    5   14     -7.91      0.00 
    7    5   14     -3.48      0.00 
    9    5   14     -4.28      0.00 
   11    5   14      3.28      0.00 
   13    5   14      1.78      0.00 
   15    5   14      0.98      0.00 
   17    5   14     -2.58      0.00 
   19    5   14     -2.78      0.00 
   21    5   14     -1.84      0.00 
   23    5   14      0.07      0.00 
   25    5   14     -0.09      0.00 
   27    5   14      1.04      0.00 
  -30    6   14     -0.51      0.00 
  -28    6   14     -0.20      0.00 
  -26    6   14      1.96      0.00 
  -24    6   14      0.73      0.00 
  -22    6   14      1.66      0.00 
  -20    6   14      0.35      0.00 
  -18    6   14      1.27      0.00 
  -16    6   14      2.88      0.00 
  -14    6   14     -3.11      0.00 
  -12    6   14     -7.64      0.00 
  -10    6   14     -1.56      0.00 
   -8    6   14     -4.34      0.00 
   -6    6   14      6.01      0.00 
   -4    6   14      4.14      0.00 
   -2    6   14     15.85      0.00 
    0    6   14     17.37      0.00 
    2    6   14      6.98      0.00 
    4    6   14     -1.31      0.00 
    6    6   14     -1.60      0.00 
    8    6   14     -7.70      0.00 
   10    6   14      1.60      0.00 
   12    6   14     -4.73      0.00 
   14    6   14      9.20      0.00 
   16    6   14      2.77      0.00 
   18    6   14      6.45      0.00 
   20    6   14      0.42      0.00 
   22    6   14     -0.21      0.00 
   24    6   14      0.20      0.00 
   26    6   14     -1.99      0.00 
  -27    7   14     -1.22      0.00 
  -25    7   14     -1.11      0.00 
  -23    7   14      1.78      0.00 
  -21    7   14      2.87      0.00 
  -19    7   14     -1.99      0.00 
  -17    7   14      6.42      0.00 
  -15    7   14     -0.69      0.00 
  -13    7   14      5.71      0.00 
  -11    7   14     -0.87      0.00 
   -9    7   14      0.54      0.00 
   -7    7   14     -7.82      0.00 
   -5    7   14     -0.54      0.00 
   -3    7   14    -11.86      0.00 
   -1    7   14      5.36      0.00 
    1    7   14      1.92      0.00 
    3    7   14     18.25      0.00 
    5    7   14      2.73      0.00 
    7    7   14      5.38      0.00 
    9    7   14     -6.82      0.00 
   11    7   14      1.05      0.00 
   13    7   14     -6.27      0.00 
   15    7   14      0.48      0.00 
   17    7   14     -2.20      0.00 
   19    7   14      3.86      0.00 
   21    7   14      0.08      0.00 
   23    7   14      0.91      0.00 
   25    7   14     -1.77      0.00 
  -26    8   14     -0.87      0.00 
  -24    8   14      1.19      0.00 
  -22    8   14     -5.74      0.00 
  -20    8   14      1.84      0.00 
  -18    8   14     -2.78      0.00 
  -16    8   14     -1.31      0.00 
  -14    8   14      2.42      0.00 
  -12    8   14     -1.84      0.00 
   -8    8   14     -0.07      0.00 
   -6    8   14      3.66      0.00 
   -4    8   14      0.09      0.00 
   -2    8   14      1.95      0.00 
    0    8   14     -8.32      0.00 
    2    8   14     -0.85      0.00 
    4    8   14      6.77      0.00 
    6    8   14      3.72      0.00 
    8    8   14      7.66      0.00 
   10    8   14      1.23      0.00 
   12    8   14      4.84      0.00 
   14    8   14     -2.64      0.00 
   16    8   14      3.95      0.00 
   18    8   14     -1.53      0.00 
   20    8   14      2.94      0.00 
   22    8   14     -0.13      0.00 
   24    8   14      2.48      0.00 
  -23    9   14      2.53      0.00 
  -21    9   14      1.22      0.00 
  -19    9   14     -1.30      0.00 
  -17    9   14      1.67      0.00 
  -15    9   14      0.76      0.00 
  -13    9   14      2.07      0.00 
  -11    9   14      2.25      0.00 
   -9    9   14      2.55      0.00 
   -7    9   14     -3.47      0.00 
   -5    9   14      0.81      0.00 
   -3    9   14      1.57      0.00 
   -1    9   14      4.54      0.00 
    1    9   14      0.19      0.00 
    3    9   14      0.66      0.00 
    5    9   14      3.06      0.00 
    7    9   14      1.02      0.00 
    9    9   14      4.54      0.00 
   11    9   14      1.14      0.00 
   13    9   14      2.10      0.00 
   15    9   14     -2.00      0.00 
   17    9   14      0.15      0.00 
   19    9   14      0.22      0.00 
   21    9   14     -0.28      0.00 
   23    9   14     -2.14      0.00 
  -22   10   14     -0.44      0.00 
  -20   10   14     -0.09      0.00 
  -18   10   14      0.79      0.00 
  -16   10   14      1.04      0.00 
  -14   10   14     -1.73      0.00 
  -12   10   14      5.95      0.00 
  -10   10   14     -5.65      0.00 
   -8   10   14      7.41      0.00 
   -6   10   14     -6.97      0.00 
   -4   10   14      4.96      0.00 
   -2   10   14    -10.37      0.00 
    0   10   14      7.13      0.00 
    2   10   14     -9.60      0.00 
    4   10   14      6.13      0.00 
    6   10   14     -1.65      0.00 
    8   10   14      5.42      0.00 
   10   10   14      0.78      0.00 
   12   10   14      3.27      0.00 
   14   10   14      1.30      0.00 
   16   10   14      1.37      0.00 
   18   10   14      0.18      0.00 
   20   10   14     -0.60      0.00 
  -19   11   14      0.34      0.00 
  -17   11   14     -2.41      0.00 
  -15   11   14      2.24      0.00 
  -13   11   14     -3.00      0.00 
  -11   11   14      4.05      0.00 
   -9   11   14     -2.06      0.00 
   -7   11   14      7.84      0.00 
   -5   11   14     -1.94      0.00 
   -3   11   14      7.49      0.00 
   -1   11   14     -3.97      0.00 
    1   11   14      4.13      0.00 
    3   11   14     -3.72      0.00 
    5   11   14     -0.44      0.00 
    7   11   14      0.61      0.00 
    9   11   14      4.83      0.00 
   11   11   14     -0.54      0.00 
   13   11   14      3.42      0.00 
   15   11   14     -0.64      0.00 
   17   11   14      1.04      0.00 
  -16   12   14      0.19      0.00 
  -14   12   14      0.97      0.00 
  -12   12   14     -1.92      0.00 
  -10   12   14      0.22      0.00 
   -8   12   14     -3.46      0.00 
   -6   12   14      2.17      0.00 
   -4   12   14     -2.67      0.00 
   -2   12   14      2.05      0.00 
    0   12   14     -0.99      0.00 
    2   12   14      1.02      0.00 
    4   12   14     -4.75      0.00 
    6   12   14     -0.65      0.00 
    8   12   14     -1.85      0.00 
   10   12   14      0.75      0.00 
   12   12   14     -1.04      0.00 
   14   12   14      2.44      0.00 
   -9   13   14      3.53      0.00 
   -3   13   14     -2.32      0.00 
   -1   13   14      2.20      0.00 
    1   13   14     -2.29      0.00 
    3   13   14      2.82      0.00 
    5   13   14     -1.64      0.00 
    7   13   14      1.56      0.00 
    9   13   14     -1.04      0.00 
  -30    1   15     -0.60      0.00 
  -28    1   15      0.70      0.00 
  -26    1   15     -1.47      0.00 
  -24    1   15     -0.87      0.00 
  -22    1   15     -3.18      0.00 
  -20    1   15     -3.50      0.00 
  -18    1   15     -0.18      0.00 
  -16    1   15      0.29      0.00 
  -14    1   15      1.79      0.00 
  -12    1   15     -5.95      0.00 
  -10    1   15      1.01      0.00 
   -8    1   15     -2.55      0.00 
   -6    1   15     -2.93      0.00 
   -4    1   15    -23.00      0.00 
   -2    1   15      4.68      0.00 
    0    1   15    -17.03      0.00 
    2    1   15      6.67      0.00 
    4    1   15    -18.83      0.00 
    6    1   15    -12.51      0.00 
    8    1   15    -12.63      0.00 
   10    1   15      1.68      0.00 
   12    1   15     -4.76      0.00 
   14    1   15      0.46      0.00 
   16    1   15      0.12      0.00 
   18    1   15      1.64      0.00 
   20    1   15     -1.50      0.00 
   22    1   15     -0.83      0.00 
   24    1   15     -3.50      0.00 
   26    1   15     -1.54      0.00 
   28    1   15     -1.01      0.00 
   30    1   15     -0.39      0.00 
  -31    2   15      0.08      0.00 
  -29    2   15      0.17      0.00 
  -27    2   15      1.73      0.00 
  -25    2   15      2.59      0.00 
  -23    2   15     -2.77      0.00 
  -21    2   15     -0.78      0.00 
  -19    2   15     -7.51      0.00 
  -17    2   15     -2.21      0.00 
  -15    2   15     -1.07      0.00 
  -13    2   15      1.35      0.00 
  -11    2   15     -0.83      0.00 
   -9    2   15      1.41      0.00 
   -7    2   15      6.01      0.00 
   -5    2   15      0.34      0.00 
   -3    2   15     -9.84      0.00 
   -1    2   15     -6.00      0.00 
    1    2   15     -5.43      0.00 
    3    2   15     31.64      0.00 
    5    2   15     -8.31      0.00 
    7    2   15      8.79      0.00 
    9    2   15    -13.46      0.00 
   11    2   15      4.29      0.00 
   13    2   15     -5.96      0.00 
   15    2   15      0.76      0.00 
   17    2   15     -1.28      0.00 
   19    2   15      5.31      0.00 
   21    2   15      2.66      0.00 
   23    2   15      2.34      0.00 
   25    2   15      0.03      0.00 
   27    2   15      0.92      0.00 
   29    2   15     -0.51      0.00 
  -30    3   15      0.54      0.00 
  -28    3   15     -2.44      0.00 
  -26    3   15      2.04      0.00 
  -24    3   15     -3.37      0.00 
  -22    3   15      5.15      0.00 
  -20    3   15     -5.53      0.00 
  -18    3   15     -0.91      0.00 
  -16    3   15     -7.17      0.00 
  -14    3   15     -0.88      0.00 
  -12    3   15      0.58      0.00 
  -10    3   15      2.02      0.00 
   -8    3   15     11.68      0.00 
   -6    3   15      0.02      0.00 
   -4    3   15     13.85      0.00 
   -2    3   15    -10.96      0.00 
    0    3   15    -15.99      0.00 
    2    3   15    -11.05      0.00 
    4    3   15      5.21      0.00 
    6    3   15      3.56      0.00 
    8    3   15      3.64      0.00 
   10    3   15     -2.11      0.00 
   12    3   15      2.96      0.00 
   14    3   15      0.87      0.00 
   16    3   15     -4.69      0.00 
   18    3   15     -3.87      0.00 
   20    3   15     -3.59      0.00 
   22    3   15      1.32      0.00 
   24    3   15      0.70      0.00 
   26    3   15      0.48      0.00 
   28    3   15      0.11      0.00 
  -31    4   15     -1.63      0.00 
  -29    4   15      1.84      0.00 
  -27    4   15     -3.49      0.00 
  -25    4   15      3.78      0.00 
  -23    4   15     -3.01      0.00 
  -21    4   15      2.99      0.00 
  -19    4   15      2.99      0.00 
  -17    4   15     -0.53      0.00 
  -15    4   15     -9.52      0.00 
  -13    4   15     -3.26      0.00 
  -11    4   15     -6.81      0.00 
   -9    4   15      3.53      0.00 
   -7    4   15     -4.97      0.00 
   -5    4   15     13.22      0.00 
   -3    4   15     13.86      0.00 
   -1    4   15     10.89      0.00 
    1    4   15     -1.87      0.00 
    3    4   15    -14.86      0.00 
    5    4   15     -5.87      0.00 
    7    4   15      2.38      0.00 
    9    4   15     -5.57      0.00 
   11    4   15      1.20      0.00 
   13    4   15     -4.47      0.00 
   15    4   15     11.31      0.00 
   17    4   15      1.98      0.00 
   19    4   15      4.00      0.00 
   21    4   15     -1.82      0.00 
   23    4   15     -0.77      0.00 
   25    4   15      0.88      0.00 
   27    4   15      1.19      0.00 
  -30    5   15     -0.66      0.00 
  -28    5   15      2.16      0.00 
  -26    5   15     -2.23      0.00 
  -24    5   15      2.30      0.00 
  -22    5   15     -2.97      0.00 
  -20    5   15      6.39      0.00 
  -18    5   15     -1.86      0.00 
  -16    5   15     11.27      0.00 
  -14    5   15     -4.31      0.00 
  -12    5   15      2.11      0.00 
  -10    5   15     -4.86      0.00 
   -8    5   15      5.21      0.00 
   -6    5   15     -8.73      0.00 
   -4    5   15      8.28      0.00 
   -2    5   15     -6.03      0.00 
    0    5   15     32.59      0.00 
    2    5   15      3.37      0.00 
    4    5   15     12.09      0.00 
    6    5   15     -7.72      0.00 
    8    5   15     12.94      0.00 
   10    5   15     -3.86      0.00 
   12    5   15      3.08      0.00 
   14    5   15     -8.01      0.00 
   16    5   15      3.37      0.00 
   18    5   15     -0.82      0.00 
   20    5   15      4.89      0.00 
   22    5   15     -1.57      0.00 
   24    5   15      1.90      0.00 
   26    5   15     -1.49      0.00 
  -29    6   15     -2.93      0.00 
  -27    6   15      2.36      0.00 
  -25    6   15     -4.96      0.00 
  -23    6   15      4.11      0.00 
  -21    6   15     -5.97      0.00 
  -19    6   15      1.75      0.00 
  -17    6   15     -0.79      0.00 
  -15    6   15      2.28      0.00 
  -13    6   15     -2.00      0.00 
  -11    6   15      1.20      0.00 
   -9    6   15     -4.69      0.00 
   -7    6   15      0.96      0.00 
   -5    6   15     -0.29      0.00 
   -3    6   15     -2.34      0.00 
   -1    6   15    -11.12      0.00 
    1    6   15      7.52      0.00 
    3    6   15      0.65      0.00 
    5    6   15      7.03      0.00 
    7    6   15     -7.61      0.00 
    9    6   15      4.93      0.00 
   11    6   15     -2.65      0.00 
   13    6   15      9.09      0.00 
   15    6   15     -7.31      0.00 
   17    6   15      2.98      0.00 
   19    6   15     -2.87      0.00 
   21    6   15      5.16      0.00 
   23    6   15      0.02      0.00 
   25    6   15     -0.15      0.00 
  -28    7   15      0.41      0.00 
  -26    7   15      0.74      0.00 
  -24    7   15     -1.05      0.00 
  -22    7   15      2.44      0.00 
  -20    7   15     -0.76      0.00 
  -18    7   15      0.88      0.00 
  -16    7   15     -1.36      0.00 
  -14    7   15      7.30      0.00 
  -12    7   15     -1.52      0.00 
  -10    7   15      2.25      0.00 
   -8    7   15     -7.99      0.00 
   -6    7   15      6.63      0.00 
   -4    7   15     -1.02      0.00 
   -2    7   15     10.45      0.00 
    0    7   15     -0.79      0.00 
    2    7   15      7.89      0.00 
    4    7   15      7.06      0.00 
    6    7   15     10.80      0.00 
    8    7   15     -2.82      0.00 
   10    7   15      3.97      0.00 
   12    7   15     -2.62      0.00 
   14    7   15      6.97      0.00 
   16    7   15     -0.61      0.00 
   18    7   15      1.43      0.00 
   20    7   15     -0.97      0.00 
   22    7   15      1.77      0.00 
   24    7   15      1.46      0.00 
  -25    8   15      0.75      0.00 
  -23    8   15     -1.25      0.00 
  -21    8   15      3.42      0.00 
  -19    8   15     -0.92      0.00 
  -17    8   15      2.63      0.00 
  -15    8   15     -0.85      0.00 
  -13    8   15      2.83      0.00 
   -7    8   15     -3.77      0.00 
   -5    8   15     -6.16      0.00 
   -3    8   15     -3.91      0.00 
   -1    8   15     -5.59      0.00 
    1    8   15     -0.76      0.00 
    3    8   15     -3.56      0.00 
    5    8   15      8.82      0.00 
    7    8   15      3.73      0.00 
    9    8   15      4.43      0.00 
   11    8   15     -2.15      0.00 
   13    8   15     -2.64      0.00 
   15    8   15     -0.22      0.00 
   17    8   15     -2.68      0.00 
   19    8   15      0.18      0.00 
   21    8   15     -0.48      0.00 
   23    8   15      0.33      0.00 
  -22    9   15     -4.26      0.00 
  -20    9   15      0.50      0.00 
  -18    9   15     -2.22      0.00 
  -16    9   15     -2.79      0.00 
  -14    9   15      0.99      0.00 
  -12    9   15     -0.06      0.00 
  -10    9   15      2.80      0.00 
   -8    9   15      4.26      0.00 
   -6    9   15      3.81      0.00 
   -4    9   15      1.94      0.00 
   -2    9   15      2.60      0.00 
    0    9   15     -4.14      0.00 
    2    9   15     -0.91      0.00 
    4    9   15     -4.56      0.00 
    6    9   15      2.69      0.00 
    8    9   15      2.09      0.00 
   10    9   15      7.66      0.00 
   12    9   15      0.76      0.00 
   14    9   15      2.18      0.00 
   16    9   15      2.35      0.00 
   18    9   15      1.24      0.00 
   20    9   15      0.47      0.00 
   22    9   15      0.12      0.00 
  -21   10   15      2.55      0.00 
  -19   10   15      0.65      0.00 
  -17   10   15     -1.72      0.00 
  -15   10   15      1.61      0.00 
  -13   10   15     -3.92      0.00 
  -11   10   15      0.68      0.00 
   -9   10   15      0.63      0.00 
   -7   10   15      1.75      0.00 
   -5   10   15      0.32      0.00 
   -3   10   15      1.32      0.00 
   -1   10   15      1.32      0.00 
    1   10   15     -1.59      0.00 
    3   10   15      0.43      0.00 
    5   10   15     -5.73      0.00 
    7   10   15     -3.07      0.00 
    9   10   15     -0.34      0.00 
   11   10   15      1.29      0.00 
   13   10   15     -0.76      0.00 
   15   10   15     -0.23      0.00 
   17   10   15     -1.13      0.00 
   19   10   15      1.01      0.00 
  -20   11   15     -1.85      0.00 
  -18   11   15      1.12      0.00 
  -16   11   15      0.21      0.00 
  -14   11   15     -1.00      0.00 
  -12   11   15      2.81      0.00 
  -10   11   15     -2.94      0.00 
   -8   11   15      0.50      0.00 
   -6   11   15     -1.15      0.00 
   -4   11   15      0.47      0.00 
   -2   11   15     -3.17      0.00 
    0   11   15      1.68      0.00 
    2   11   15     -2.48      0.00 
    4   11   15      0.69      0.00 
    6   11   15     -3.38      0.00 
    8   11   15     -0.26      0.00 
   10   11   15     -1.49      0.00 
   12   11   15      0.61      0.00 
   14   11   15      0.87      0.00 
   16   11   15      0.95      0.00 
  -15   12   15     -1.36      0.00 
  -13   12   15      1.06      0.00 
  -11   12   15     -1.06      0.00 
   -9   12   15      3.83      0.00 
   -7   12   15     -1.52      0.00 
   -5   12   15      3.18      0.00 
   -3   12   15     -1.44      0.00 
   -1   12   15      2.20      0.00 
    1   12   15     -2.78      0.00 
    3   12   15      3.15      0.00 
    5   12   15     -6.01      0.00 
    7   12   15      0.29      0.00 
    9   12   15     -1.98      0.00 
   11   12   15     -1.15      0.00 
   13   12   15      0.46      0.00 
   -2   13   15     -0.83      0.00 
    0   13   15      0.21      0.00 
    2   13   15     -0.64      0.00 
    4   13   15     -0.12      0.00 
    6   13   15     -1.66      0.00 
    8   13   15     -1.21      0.00 
  -30    0   16     -0.66      0.00 
  -28    0   16      3.30      0.00 
  -26    0   16     -1.34      0.00 
  -24    0   16      0.39      0.00 
  -22    0   16     -6.96      0.00 
  -20    0   16     -2.16      0.00 
  -18    0   16     -9.32      0.00 
  -16    0   16      3.46      0.00 
  -14    0   16     -7.00      0.00 
  -12    0   16      9.77      0.00 
   -8    0   16     23.74      0.00 
   -6    0   16    -27.57      0.00 
   -4    0   16      4.73      0.00 
   -2    0   16    -21.77      0.00 
    0    0   16     17.81      0.00 
    2    0   16    -14.14      0.00 
    4    0   16     31.48      0.00 
    6    0   16    -22.29      0.00 
    8    0   16     -3.71      0.00 
   10    0   16    -17.92      0.00 
   12    0   16      2.41      0.00 
   14    0   16     -3.58      0.00 
   16    0   16      4.86      0.00 
   18    0   16     -0.10      0.00 
   20    0   16      4.91      0.00 
   22    0   16      2.16      0.00 
   24    0   16      1.04      0.00 
   26    0   16     -2.09      0.00 
   28    0   16     -0.57      0.00 
  -31    1   16     -0.61      0.00 
  -29    1   16     -1.52      0.00 
  -27    1   16      0.35      0.00 
  -25    1   16      2.66      0.00 
  -23    1   16     -0.20      0.00 
  -21    1   16     -1.98      0.00 
  -19    1   16     -2.46      0.00 
  -17    1   16     -5.56      0.00 
  -15    1   16      3.89      0.00 
  -13    1   16     -8.39      0.00 
  -11    1   16     14.35      0.00 
   -9    1   16    -13.60      0.00 
   -7    1   16     35.27      0.00 
   -5    1   16    -20.72      0.00 
   -3    1   16     21.11      0.00 
   -1    1   16    -26.42      0.00 
    1    1   16      9.55      0.00 
    3    1   16     -0.31      0.00 
    5    1   16     16.71      0.00 
    7    1   16     11.49      0.00 
    9    1   16      5.96      0.00 
   11    1   16     -5.90      0.00 
   13    1   16     -0.39      0.00 
   15    1   16     -3.79      0.00 
   17    1   16     -0.19      0.00 
   19    1   16     -1.84      0.00 
   21    1   16      1.63      0.00 
   23    1   16      1.82      0.00 
   25    1   16      2.47      0.00 
   27    1   16      0.73      0.00 
   29    1   16     -0.97      0.00 
  -30    2   16      0.33      0.00 
  -28    2   16     -0.85      0.00 
  -26    2   16     -1.06      0.00 
  -24    2   16     -1.06      0.00 
  -22    2   16      3.34      0.00 
  -18    2   16     -2.10      0.00 
  -16    2   16     -4.22      0.00 
  -14    2   16      0.52      0.00 
  -12    2   16     -9.07      0.00 
  -10    2   16      2.60      0.00 
   -8    2   16     -0.93      0.00 
   -6    2   16     18.17      0.00 
   -4    2   16     -4.52      0.00 
   -2    2   16     12.30      0.00 
    0    2   16    -16.52      0.00 
    2    2   16     -0.37      0.00 
    4    2   16    -13.30      0.00 
    6    2   16     -4.87      0.00 
    8    2   16     -1.13      0.00 
   10    2   16      1.29      0.00 
   12    2   16      2.66      0.00 
   14    2   16      0.17      0.00 
   16    2   16      1.79      0.00 
   18    2   16      0.64      0.00 
   20    2   16     -1.04      0.00 
   22    2   16     -1.29      0.00 
   24    2   16      0.47      0.00 
   26    2   16      0.31      0.00 
   28    2   16      0.65      0.00 
  -31    3   16     -1.45      0.00 
  -29    3   16      0.07      0.00 
  -27    3   16     -0.48      0.00 
  -25    3   16      2.70      0.00 
  -23    3   16     -0.99      0.00 
  -21    3   16      0.92      0.00 
  -17    3   16     -3.92      0.00 
  -15    3   16     -0.30      0.00 
  -13    3   16     -2.17      0.00 
  -11    3   16      0.87      0.00 
   -9    3   16     -3.16      0.00 
   -7    3   16      4.48      0.00 
   -5    3   16      3.43      0.00 
   -3    3   16     17.98      0.00 
   -1    3   16      4.26      0.00 
    1    3   16     10.84      0.00 
    3    3   16      7.38      0.00 
    5    3   16     10.44      0.00 
    7    3   16     -1.78      0.00 
    9    3   16      5.43      0.00 
   11    3   16     -3.52      0.00 
   13    3   16      1.54      0.00 
   15    3   16     -2.61      0.00 
   17    3   16      4.24      0.00 
   19    3   16      2.21      0.00 
   21    3   16      5.22      0.00 
   23    3   16     -1.74      0.00 
   25    3   16      2.67      0.00 
   27    3   16      0.46      0.00 
  -30    4   16      1.19      0.00 
  -28    4   16     -1.63      0.00 
  -26    4   16      0.48      0.00 
  -24    4   16     -1.98      0.00 
  -22    4   16      1.17      0.00 
  -20    4   16      0.87      0.00 
  -18    4   16      3.10      0.00 
  -16    4   16     -0.47      0.00 
  -14    4   16     -0.57      0.00 
  -12    4   16     -2.88      0.00 
  -10    4   16      3.28      0.00 
   -8    4   16      0.45      0.00 
   -6    4   16     -0.18      0.00 
   -4    4   16      3.30      0.00 
   -2    4   16      2.78      0.00 
    0    4   16     -5.80      0.00 
    2    4   16      3.21      0.00 
    4    4   16     -5.89      0.00 
    6    4   16      7.02      0.00 
    8    4   16     -2.63      0.00 
   10    4   16      5.73      0.00 
   12    4   16     -0.65      0.00 
   14    4   16      2.43      0.00 
   16    4   16     -5.91      0.00 
   18    4   16     -0.79      0.00 
   20    4   16     -3.75      0.00 
   22    4   16      1.92      0.00 
   24    4   16     -0.31      0.00 
   26    4   16      0.88      0.00 
  -29    5   16     -0.24      0.00 
  -27    5   16      0.01      0.00 
  -25    5   16     -1.35      0.00 
  -23    5   16      1.79      0.00 
  -21    5   16     -3.35      0.00 
  -19    5   16      2.23      0.00 
  -17    5   16      4.43      0.00 
  -15    5   16     -1.03      0.00 
  -13    5   16     -0.42      0.00 
  -11    5   16     -6.82      0.00 
   -9    5   16      2.58      0.00 
   -7    5   16     -8.45      0.00 
   -5    5   16      7.71      0.00 
   -3    5   16      3.67      0.00 
   -1    5   16     12.30      0.00 
    1    5   16      9.38      0.00 
    3    5   16      1.78      0.00 
    5    5   16     -1.93      0.00 
    7    5   16      2.13      0.00 
    9    5   16     -1.50      0.00 
   11    5   16      1.51      0.00 
   13    5   16      2.37      0.00 
   15    5   16      4.21      0.00 
   17    5   16      3.90      0.00 
   19    5   16      1.94      0.00 
   21    5   16      0.10      0.00 
   23    5   16      0.92      0.00 
   25    5   16     -1.00      0.00 
  -28    6   16     -0.33      0.00 
  -26    6   16     -0.33      0.00 
  -24    6   16     -0.84      0.00 
  -22    6   16      1.49      0.00 
  -20    6   16     -0.12      0.00 
  -18    6   16      0.88      0.00 
  -16    6   16      5.36      0.00 
  -14    6   16      9.01      0.00 
  -12    6   16      3.18      0.00 
  -10    6   16      2.60      0.00 
   -8    6   16     -4.95      0.00 
   -6    6   16     -2.17      0.00 
   -4    6   16     -9.49      0.00 
   -2    6   16     -4.87      0.00 
    0    6   16      4.47      0.00 
    2    6   16     11.53      0.00 
    4    6   16      8.00      0.00 
    6    6   16     10.21      0.00 
    8    6   16     -1.29      0.00 
   10    6   16      3.57      0.00 
   12    6   16     -6.96      0.00 
   14    6   16     -0.93      0.00 
   16    6   16     -3.73      0.00 
   18    6   16     -0.14      0.00 
   20    6   16     -0.76      0.00 
   22    6   16     -0.03      0.00 
   24    6   16     -0.08      0.00 
  -27    7   16      0.25      0.00 
  -25    7   16     -2.52      0.00 
  -23    7   16     -2.55      0.00 
  -21    7   16      0.42      0.00 
  -19    7   16     -5.02      0.00 
  -17    7   16      0.04      0.00 
  -15    7   16     -4.28      0.00 
  -13    7   16      2.22      0.00 
  -11    7   16     -0.18      0.00 
   -9    7   16      5.61      0.00 
   -7    7   16     -1.63      0.00 
   -5    7   16      3.29      0.00 
   -3    7   16     -7.55      0.00 
   -1    7   16     -6.09      0.00 
    1    7   16    -14.20      0.00 
    3    7   16      0.69      0.00 
    5    7   16     -1.44      0.00 
    7    7   16     12.16      0.00 
    9    7   16     -1.65      0.00 
   11    7   16      5.82      0.00 
   13    7   16     -3.49      0.00 
   15    7   16      1.47      0.00 
   17    7   16     -4.34      0.00 
   19    7   16      1.94      0.00 
   21    7   16      0.23      0.00 
   23    7   16      3.94      0.00 
  -24    8   16      3.75      0.00 
  -22    8   16     -1.52      0.00 
  -20    8   16      2.16      0.00 
  -18    8   16     -0.38      0.00 
  -16    8   16     -2.48      0.00 
  -14    8   16      2.16      0.00 
  -12    8   16     -0.37      0.00 
   -6    8   16      0.88      0.00 
   -4    8   16      3.41      0.00 
   -2    8   16      6.48      0.00 
    0    8   16      0.12      0.00 
    2    8   16     -5.16      0.00 
    4    8   16     -2.74      0.00 
    6    8   16     -2.58      0.00 
    8    8   16      3.58      0.00 
   10    8   16      0.46      0.00 
   12    8   16      4.06      0.00 
   14    8   16     -3.35      0.00 
   16    8   16      0.54      0.00 
   18    8   16     -3.70      0.00 
   20    8   16      1.09      0.00 
   22    8   16     -2.89      0.00 
  -23    9   16     -0.07      0.00 
  -21    9   16      3.77      0.00 
  -19    9   16      0.05      0.00 
  -17    9   16      0.06      0.00 
  -15    9   16     -0.03      0.00 
  -13    9   16     -2.89      0.00 
  -11    9   16     -1.53      0.00 
   -9    9   16      2.59      0.00 
   -5    9   16     -1.35      0.00 
   -3    9   16     -5.81      0.00 
   -1    9   16      1.28      0.00 
    1    9   16     -2.54      0.00 
    3    9   16     -4.02      0.00 
    5    9   16     -2.12      0.00 
    7    9   16     -6.70      0.00 
    9    9   16     -0.10      0.00 
   11    9   16     -1.51      0.00 
   13    9   16      1.63      0.00 
   15    9   16     -1.39      0.00 
   17    9   16     -1.80      0.00 
   19    9   16     -2.06      0.00 
   21    9   16      1.00      0.00 
  -20   10   16     -0.89      0.00 
  -18   10   16     -0.70      0.00 
  -16   10   16      0.20      0.00 
  -14   10   16     -4.03      0.00 
  -12   10   16      3.67      0.00 
  -10   10   16     -5.35      0.00 
   -8   10   16      6.00      0.00 
   -6   10   16     -2.85      0.00 
   -4   10   16      8.96      0.00 
   -2   10   16     -5.07      0.00 
    0   10   16      7.11      0.00 
    2   10   16     -5.82      0.00 
    4   10   16      3.54      0.00 
    6   10   16     -5.59      0.00 
    8   10   16      0.22      0.00 
   10   10   16     -3.05      0.00 
   12   10   16     -0.57      0.00 
   14   10   16      0.30      0.00 
   16   10   16      1.62      0.00 
   18   10   16      1.10      0.00 
  -19   11   16      1.29      0.00 
  -17   11   16     -1.51      0.00 
  -15   11   16      2.51      0.00 
  -13   11   16     -3.00      0.00 
  -11   11   16      1.35      0.00 
   -9   11   16     -5.37      0.00 
   -7   11   16      2.03      0.00 
   -5   11   16     -6.05      0.00 
   -3   11   16      3.11      0.00 
   -1   11   16     -3.86      0.00 
    1   11   16      3.57      0.00 
    3   11   16     -2.33      0.00 
    5   11   16     -1.66      0.00 
    7   11   16     -5.22      0.00 
    9   11   16     -0.51      0.00 
   11   11   16     -5.16      0.00 
   13   11   16      0.42      0.00 
   15   11   16     -1.51      0.00 
  -14   12   16      0.17      0.00 
  -12   12   16     -0.28      0.00 
  -10   12   16      1.38      0.00 
   -8   12   16     -3.51      0.00 
   -6   12   16      1.78      0.00 
   -4   12   16     -3.73      0.00 
   -2   12   16      0.23      0.00 
    0   12   16     -2.48      0.00 
    2   12   16      4.14      0.00 
    4   12   16     -0.86      0.00 
    6   12   16      0.68      0.00 
    8   12   16     -0.85      0.00 
   10   12   16      0.00      0.00 
   12   12   16     -2.82      0.00 
   -1   13   16      1.53      0.00 
    1   13   16     -1.84      0.00 
    3   13   16      2.29      0.00 
    5   13   16     -1.00      0.00 
    7   13   16      0.62      0.00 
  -30    1   17     -0.72      0.00 
  -28    1   17      1.04      0.00 
  -26    1   17      0.01      0.00 
  -24    1   17      1.06      0.00 
  -22    1   17      1.37      0.00 
  -20    1   17     -2.24      0.00 
  -18    1   17     -2.63      0.00 
  -16    1   17     -2.89      0.00 
  -14    1   17      2.68      0.00 
  -12    1   17     -3.05      0.00 
  -10    1   17      0.05      0.00 
   -8    1   17     -1.53      0.00 
   -6    1   17     14.64      0.00 
   -4    1   17     -7.11      0.00 
   -2    1   17     11.42      0.00 
    0    1   17     -5.22      0.00 
    2    1   17     11.96      0.00 
    4    1   17      9.78      0.00 
    6    1   17      7.66      0.00 
    8    1   17     -5.37      0.00 
   10    1   17      3.00      0.00 
   12    1   17     -4.20      0.00 
   14    1   17      1.06      0.00 
   16    1   17     -2.00      0.00 
   18    1   17      3.54      0.00 
   20    1   17      1.58      0.00 
   22    1   17      3.82      0.00 
   24    1   17      1.15      0.00 
   26    1   17      0.96      0.00 
   28    1   17     -0.40      0.00 
  -31    2   17     -0.66      0.00 
  -29    2   17     -1.34      0.00 
  -27    2   17     -1.47      0.00 
  -25    2   17      2.05      0.00 
  -23    2   17      0.54      0.00 
  -21    2   17      3.38      0.00 
  -19    2   17      0.45      0.00 
  -17    2   17     -1.88      0.00 
  -15    2   17     -0.30      0.00 
  -13    2   17      1.82      0.00 
  -11    2   17      2.26      0.00 
   -9    2   17     -0.08      0.00 
   -7    2   17      5.97      0.00 
   -5    2   17      6.32      0.00 
   -3    2   17      7.21      0.00 
   -1    2   17      6.31      0.00 
    1    2   17    -20.65      0.00 
    3    2   17     18.16      0.00 
    5    2   17     -2.61      0.00 
    7    2   17     20.18      0.00 
    9    2   17     -0.48      0.00 
   11    2   17      7.77      0.00 
   13    2   17     -0.30      0.00 
   15    2   17     -0.97      0.00 
   17    2   17     -5.83      0.00 
   19    2   17     -1.50      0.00 
   21    2   17      0.04      0.00 
   23    2   17      2.24      0.00 
   25    2   17      1.02      0.00 
   27    2   17      1.15      0.00 
  -30    3   17      1.70      0.00 
  -28    3   17     -2.02      0.00 
  -26    3   17      2.56      0.00 
  -24    3   17     -3.95      0.00 
  -22    3   17      3.67      0.00 
  -18    3   17      5.62      0.00 
  -16    3   17     -1.65      0.00 
  -14    3   17     -3.04      0.00 
  -12    3   17     -2.37      0.00 
  -10    3   17     -6.00      0.00 
   -8    3   17      3.15      0.00 
   -6    3   17     -3.88      0.00 
   -4    3   17     11.27      0.00 
   -2    3   17      8.84      0.00 
    0    3   17      5.22      0.00 
    2    3   17     -9.28      0.00 
    4    3   17     -7.85      0.00 
    6    3   17     -4.74      0.00 
    8    3   17      1.48      0.00 
   10    3   17     -2.09      0.00 
   12    3   17      2.85      0.00 
   14    3   17      5.80      0.00 
   16    3   17      3.39      0.00 
   18    3   17      1.36      0.00 
   20    3   17     -2.75      0.00 
   22    3   17     -1.14      0.00 
   24    3   17      0.13      0.00 
   26    3   17      0.40      0.00 
   28    3   17      0.46      0.00 
  -29    4   17      2.19      0.00 
  -27    4   17     -2.90      0.00 
  -25    4   17      3.64      0.00 
  -23    4   17     -1.60      0.00 
  -21    4   17     -0.11      0.00 
  -19    4   17      0.82      0.00 
  -17    4   17      9.35      0.00 
  -15    4   17      2.09      0.00 
  -13    4   17      3.24      0.00 
  -11    4   17     -2.02      0.00 
   -9    4   17      2.05      0.00 
   -7    4   17     -7.68      0.00 
   -5    4   17     -4.68      0.00 
   -3    4   17     -2.31      0.00 
   -1    4   17     12.64      0.00 
    1    4   17     15.99      0.00 
    3    4   17      9.33      0.00 
    5    4   17      1.22      0.00 
    7    4   17      5.35      0.00 
    9    4   17      2.48      0.00 
   11    4   17      3.62      0.00 
   13    4   17     -7.36      0.00 
   15    4   17      1.10      0.00 
   17    4   17      0.17      0.00 
   19    4   17      4.56      0.00 
   21    4   17     -0.01      0.00 
   23    4   17     -0.42      0.00 
   25    4   17     -1.67      0.00 
   27    4   17      0.17      0.00 
  -28    5   17      0.70      0.00 
  -26    5   17     -1.97      0.00 
  -24    5   17      1.34      0.00 
  -22    5   17     -5.79      0.00 
  -20    5   17      2.53      0.00 
  -18    5   17     -5.58      0.00 
  -16    5   17      6.47      0.00 
  -14    5   17      1.54      0.00 
  -12    5   17      5.88      0.00 
  -10    5   17     -2.33      0.00 
   -8    5   17      5.70      0.00 
   -6    5   17     -6.16      0.00 
   -4    5   17      1.13      0.00 
   -2    5   17    -22.94      0.00 
    0    5   17     -1.16      0.00 
    2    5   17     -6.83      0.00 
    4    5   17      8.80      0.00 
    6    5   17     -9.11      0.00 
    8    5   17      6.26      0.00 
   10    5   17     -3.52      0.00 
   12    5   17      8.97      0.00 
   14    5   17     -8.06      0.00 
   16    5   17     -0.23      0.00 
   18    5   17     -6.08      0.00 
   20    5   17      2.75      0.00 
   22    5   17     -1.82      0.00 
   24    5   17      1.84      0.00 
  -27    6   17      2.75      0.00 
  -25    6   17     -4.20      0.00 
  -23    6   17      3.57      0.00 
  -21    6   17     -3.33      0.00 
  -19    6   17     -0.70      0.00 
  -17    6   17     -2.51      0.00 
  -15    6   17     -0.09      0.00 
  -13    6   17     -0.56      0.00 
  -11    6   17      2.47      0.00 
   -9    6   17     -3.08      0.00 
   -7    6   17      2.16      0.00 
   -5    6   17      0.73      0.00 
   -3    6   17      8.09      0.00 
   -1    6   17     -7.02      0.00 
    1    6   17      0.64      0.00 
    3    6   17     -4.31      0.00 
    5    6   17      5.65      0.00 
    7    6   17     -2.59      0.00 
    9    6   17      2.93      0.00 
   11    6   17     -4.96      0.00 
   13    6   17      9.48      0.00 
   15    6   17     -2.84      0.00 
   17    6   17      2.43      0.00 
   19    6   17     -5.52      0.00 
   21    6   17      2.06      0.00 
   23    6   17      1.67      0.00 
  -26    7   17      0.96      0.00 
  -24    7   17     -1.13      0.00 
  -22    7   17      2.38      0.00 
  -20    7   17     -0.28      0.00 
  -18    7   17      3.72      0.00 
  -16    7   17     -3.17      0.00 
  -14    7   17      4.28      0.00 
  -12    7   17      1.77      0.00 
  -10    7   17      7.21      0.00 
   -8    7   17     -4.47      0.00 
   -6    7   17      0.01      0.00 
   -4    7   17     -6.89      0.00 
   -2    7   17      0.94      0.00 
    0    7   17     -6.79      0.00 
    2    7   17     -3.01      0.00 
    4    7   17     -7.17      0.00 
    6    7   17      4.61      0.00 
    8    7   17     -3.20      0.00 
   10    7   17      1.38      0.00 
   12    7   17     -6.82      0.00 
   14    7   17     -0.09      0.00 
   16    7   17     -1.85      0.00 
   18    7   17     -1.51      0.00 
   20    7   17     -6.39      0.00 
   22    7   17     -1.96      0.00 
  -23    8   17     -3.85      0.00 
  -21    8   17      0.99      0.00 
  -19    8   17     -3.15      0.00 
  -17    8   17     -0.48      0.00 
  -15    8   17     -2.57      0.00 
  -13    8   17     -4.67      0.00 
  -11    8   17     -2.40      0.00 
   -5    8   17     -0.44      0.00 
   -3    8   17      1.28      0.00 
   -1    8   17     -2.06      0.00 
    1    8   17     -0.68      0.00 
    3    8   17    -10.34      0.00 
    5    8   17     -2.92      0.00 
    7    8   17     -4.40      0.00 
    9    8   17      2.12      0.00 
   11    8   17      1.15      0.00 
   13    8   17     -1.07      0.00 
   15    8   17      2.13      0.00 
   17    8   17      0.55      0.00 
   19    8   17      2.58      0.00 
   21    8   17     -1.41      0.00 
  -22    9   17     -0.79      0.00 
  -20    9   17      2.08      0.00 
  -18    9   17     -0.52      0.00 
  -16    9   17     -0.58      0.00 
  -14    9   17      0.34      0.00 
  -12    9   17     -2.57      0.00 
  -10    9   17      0.07      0.00 
   -8    9   17      0.69      0.00 
   -6    9   17      1.42      0.00 
   -4    9   17     -0.10      0.00 
   -2    9   17      3.50      0.00 
    0    9   17      0.31      0.00 
    2    9   17      2.79      0.00 
    4    9   17     -5.31      0.00 
    6    9   17     -3.41      0.00 
    8    9   17     -6.82      0.00 
   10    9   17      0.26      0.00 
   12    9   17     -2.39      0.00 
   14    9   17     -0.93      0.00 
   16    9   17     -1.47      0.00 
   18    9   17     -1.21      0.00 
   20    9   17      0.31      0.00 
  -21   10   17      0.32      0.00 
  -19   10   17      0.65      0.00 
  -17   10   17     -2.29      0.00 
  -15   10   17      2.52      0.00 
  -13   10   17     -2.99      0.00 
  -11   10   17     -2.45      0.00 
   -9   10   17     -2.99      0.00 
   -7   10   17     -0.84      0.00 
   -5   10   17     -1.71      0.00 
   -3   10   17     -3.21      0.00 
   -1   10   17      0.53      0.00 
    1   10   17     -1.93      0.00 
    3   10   17      3.66      0.00 
    5   10   17      0.12      0.00 
    7   10   17     -3.53      0.00 
    9   10   17     -4.10      0.00 
   11   10   17     -1.76      0.00 
   13   10   17     -1.56      0.00 
   15   10   17      0.45      0.00 
   17   10   17     -0.99      0.00 
  -18   11   17      0.66      0.00 
  -16   11   17     -0.42      0.00 
  -14   11   17     -2.02      0.00 
  -12   11   17      3.14      0.00 
  -10   11   17     -0.88      0.00 
   -8   11   17     -0.27      0.00 
   -6   11   17      0.05      0.00 
   -4   11   17      2.70      0.00 
   -2   11   17     -0.46      0.00 
    0   11   17      0.66      0.00 
    2   11   17     -0.90      0.00 
    4   11   17      2.69      0.00 
    6   11   17      0.25      0.00 
    8   11   17      1.11      0.00 
   10   11   17     -0.69      0.00 
   12   11   17     -1.08      0.00 
   14   11   17     -1.77      0.00 
  -13   12   17      0.49      0.00 
  -11   12   17     -1.23      0.00 
   -9   12   17      1.78      0.00 
   -7   12   17     -2.08      0.00 
   -5   12   17      1.75      0.00 
   -3   12   17     -1.82      0.00 
   -1   12   17      1.09      0.00 
    1   12   17     -1.38      0.00 
    3   12   17      2.99      0.00 
    5   12   17     -2.03      0.00 
    7   12   17      0.90      0.00 
    9   12   17     -0.28      0.00 
   11   12   17     -1.16      0.00 
    2   13   17      0.33      0.00 
    4   13   17      1.58      0.00 
  -28    0   18      0.96      0.00 
  -26    0   18     -0.48      0.00 
  -24    0   18      4.04      0.00 
  -22    0   18      0.90      0.00 
  -20    0   18      4.16      0.00 
  -18    0   18     -3.82      0.00 
  -16    0   18      1.87      0.00 
  -14    0   18     -2.85      0.00 
  -12    0   18     11.14      0.00 
  -10    0   18    -10.91      0.00 
   -8    0   18     18.72      0.00 
   -6    0   18     -3.35      0.00 
   -4    0   18     15.83      0.00 
   -2    0   18    -14.56      0.00 
    0    0   18     16.22      0.00 
    2    0   18    -19.05      0.00 
    4    0   18     31.91      0.00 
    6    0   18      8.77      0.00 
    8    0   18     18.60      0.00 
   10    0   18     -3.30      0.00 
   12    0   18      1.10      0.00 
   14    0   18     -3.56      0.00 
   16    0   18      0.86      0.00 
   18    0   18     -3.43      0.00 
   20    0   18     -0.32      0.00 
   22    0   18      0.65      0.00 
   24    0   18      4.20      0.00 
   26    0   18      2.45      0.00 
   28    0   18     -0.51      0.00 
  -29    1   18     -0.69      0.00 
  -27    1   18     -1.57      0.00 
  -25    1   18     -0.38      0.00 
  -23    1   18      3.10      0.00 
  -21    1   18      1.23      0.00 
  -19    1   18      3.65      0.00 
  -17    1   18     -2.94      0.00 
  -15    1   18      5.04      0.00 
  -13    1   18     -8.91      0.00 
  -11    1   18      9.47      0.00 
   -9    1   18    -18.07      0.00 
   -7    1   18     21.51      0.00 
   -5    1   18    -13.11      0.00 
   -3    1   18     23.13      0.00 
   -1    1   18    -12.38      0.00 
    1    1   18     -0.16      0.00 
    3    1   18    -14.73      0.00 
    5    1   18     -5.35      0.00 
    7    1   18      0.87      0.00 
    9    1   18     11.26      0.00 
   11    1   18      1.89      0.00 
   13    1   18      3.77      0.00 
   15    1   18     -1.79      0.00 
   17    1   18      1.22      0.00 
   19    1   18     -3.04      0.00 
   21    1   18     -2.48      0.00 
   23    1   18     -2.35      0.00 
   25    1   18      0.22      0.00 
   27    1   18      0.65      0.00 
  -30    2   18      0.97      0.00 
  -28    2   18      0.92      0.00 
  -26    2   18      1.57      0.00 
  -24    2   18     -1.78      0.00 
  -22    2   18      4.39      0.00 
  -18    2   18      2.77      0.00 
  -16    2   18      1.33      0.00 
  -14    2   18      5.35      0.00 
  -12    2   18     -3.78      0.00 
  -10    2   18     -0.78      0.00 
   -8    2   18    -11.01      0.00 
   -6    2   18      8.21      0.00 
   -4    2   18     -4.63      0.00 
   -2    2   18     15.66      0.00 
    0    2   18      3.97      0.00 
    2    2   18      9.25      0.00 
    4    2   18     -1.21      0.00 
    6    2   18     -0.18      0.00 
    8    2   18     -2.61      0.00 
   10    2   18      0.77      0.00 
   12    2   18      2.73      0.00 
   14    2   18      2.79      0.00 
   16    2   18      0.82      0.00 
   18    2   18      2.75      0.00 
   20    2   18      2.74      0.00 
   22    2   18     -0.58      0.00 
   24    2   18     -0.04      0.00 
   26    2   18     -0.53      0.00 
   28    2   18      0.25      0.00 
  -29    3   18      0.08      0.00 
  -27    3   18     -1.53      0.00 
  -25    3   18      1.91      0.00 
  -23    3   18     -0.23      0.00 
  -21    3   18     -0.78      0.00 
  -19    3   18      3.66      0.00 
  -17    3   18      1.21      0.00 
  -15    3   18      2.49      0.00 
  -13    3   18      0.94      0.00 
  -11    3   18      4.43      0.00 
   -9    3   18     -2.22      0.00 
   -7    3   18     -1.02      0.00 
   -5    3   18     -9.59      0.00 
   -3    3   18     -1.25      0.00 
   -1    3   18     -1.44      0.00 
    1    3   18     -2.76      0.00 
    3    3   18     -0.57      0.00 
    5    3   18      5.68      0.00 
    7    3   18     -4.11      0.00 
    9    3   18      5.90      0.00 
   11    3   18     -3.42      0.00 
   13    3   18      4.41      0.00 
   15    3   18     -5.31      0.00 
   17    3   18     -2.12      0.00 
   19    3   18     -3.68      0.00 
   21    3   18      2.57      0.00 
   23    3   18     -1.90      0.00 
   25    3   18      0.31      0.00 
   27    3   18     -1.74      0.00 
  -28    4   18     -0.53      0.00 
  -26    4   18      0.85      0.00 
  -24    4   18     -0.74      0.00 
  -22    4   18     -1.52      0.00 
  -20    4   18     -0.19      0.00 
  -18    4   18      2.04      0.00 
  -16    4   18      1.47      0.00 
  -14    4   18      1.12      0.00 
  -12    4   18     -3.53      0.00 
  -10    4   18     -1.23      0.00 
   -8    4   18     -1.10      0.00 
   -6    4   18     -0.20      0.00 
   -4    4   18     -1.01      0.00 
   -2    4   18      2.98      0.00 
    0    4   18     -5.47      0.00 
    2    4   18      1.02      0.00 
    4    4   18    -10.49      0.00 
    6    4   18      0.15      0.00 
    8    4   18     -5.70      0.00 
   10    4   18      0.34      0.00 
   12    4   18     -1.00      0.00 
   14    4   18      4.82      0.00 
   16    4   18      0.59      0.00 
   18    4   18      2.28      0.00 
   20    4   18     -2.65      0.00 
   22    4   18      0.00      0.00 
   24    4   18     -0.95      0.00 
   26    4   18      0.38      0.00 
  -29    5   18      0.67      0.00 
  -27    5   18      0.75      0.00 
  -25    5   18     -1.36      0.00 
  -23    5   18      2.35      0.00 
  -21    5   18     -0.98      0.00 
  -19    5   18     -2.36      0.00 
  -17    5   18      3.42      0.00 
  -15    5   18      3.04      0.00 
  -13    5   18      6.49      0.00 
  -11    5   18     -0.42      0.00 
   -9    5   18      2.78      0.00 
   -7    5   18     -6.02      0.00 
   -5    5   18     -0.95      0.00 
   -3    5   18     -7.64      0.00 
   -1    5   18      0.23      0.00 
    1    5   18      4.29      0.00 
    3    5   18      6.44      0.00 
    5    5   18     -0.18      0.00 
    7    5   18      1.23      0.00 
    9    5   18     -0.97      0.00 
   11    5   18     -2.89      0.00 
   13    5   18     -2.20      0.00 
   15    5   18     -2.69      0.00 
   17    5   18      0.05      0.00 
   19    5   18      0.02      0.00 
   21    5   18     -1.32      0.00 
   23    5   18      0.53      0.00 
  -28    6   18      0.39      0.00 
  -26    6   18     -0.04      0.00 
  -24    6   18     -1.63      0.00 
  -22    6   18     -0.74      0.00 
  -20    6   18     -2.52      0.00 
  -18    6   18     -3.26      0.00 
  -16    6   18     -5.47      0.00 
  -14    6   18      0.25      0.00 
  -12    6   18      0.98      0.00 
  -10    6   18      3.81      0.00 
   -8    6   18      0.38      0.00 
   -6    6   18      3.67      0.00 
   -4    6   18     -4.88      0.00 
   -2    6   18     -7.04      0.00 
    0    6   18    -12.69      0.00 
    2    6   18     -7.32      0.00 
    4    6   18     -7.86      0.00 
    6    6   18      1.76      0.00 
    8    6   18     -3.19      0.00 
   10    6   18      2.04      0.00 
   12    6   18     -2.96      0.00 
   14    6   18     -0.69      0.00 
   16    6   18     -1.46      0.00 
   18    6   18     -0.96      0.00 
   20    6   18     -0.85      0.00 
   22    6   18      0.74      0.00 
  -25    7   18      1.69      0.00 
  -23    7   18     -1.39      0.00 
  -21    7   18      2.79      0.00 
  -19    7   18     -1.61      0.00 
  -17    7   18     -0.72      0.00 
  -15    7   18     -4.12      0.00 
  -13    7   18     -1.82      0.00 
  -11    7   18     -4.03      0.00 
   -9    7   18      3.46      0.00 
   -7    7   18     -0.15      0.00 
   -5    7   18      5.79      0.00 
   -3    7   18      3.98      0.00 
   -1    7   18      5.81      0.00 
    1    7   18     -4.36      0.00 
    3    7   18     -0.76      0.00 
    5    7   18    -11.98      0.00 
    7    7   18      3.75      0.00 
    9    7   18     -5.08      0.00 
   11    7   18      5.39      0.00 
   13    7   18     -1.90      0.00 
   15    7   18      4.67      0.00 
   17    7   18     -1.30      0.00 
   19    7   18      2.67      0.00 
   21    7   18     -4.33      0.00 
  -24    8   18      0.93      0.00 
  -22    8   18      0.73      0.00 
  -20    8   18      2.28      0.00 
  -18    8   18      2.27      0.00 
  -16    8   18     -0.97      0.00 
  -14    8   18      0.39      0.00 
  -12    8   18     -2.74      0.00 
  -10    8   18     -0.33      0.00 
   -6    8   18     -1.79      0.00 
   -4    8   18     -2.91      0.00 
   -2    8   18     -0.88      0.00 
    0    8   18      2.18      0.00 
    2    8   18      0.77      0.00 
    4    8   18     -2.47      0.00 
    6    8   18     -7.38      0.00 
    8    8   18     -3.22      0.00 
   10    8   18     -5.06      0.00 
   12    8   18      2.14      0.00 
   14    8   18     -3.04      0.00 
   16    8   18      1.47      0.00 
   18    8   18     -3.20      0.00 
   20    8   18      0.52      0.00 
  -21    9   18      0.10      0.00 
  -19    9   18     -1.31      0.00 
  -17    9   18     -0.07      0.00 
  -15    9   18      1.49      0.00 
  -13    9   18     -0.86      0.00 
  -11    9   18     -3.59      0.00 
   -9    9   18     -0.26      0.00 
   -5    9   18      3.57      0.00 
   -3    9   18     -2.10      0.00 
   -1    9   18      2.94      0.00 
    1    9   18      1.64      0.00 
    3    9   18      2.06      0.00 
    5    9   18      4.31      0.00 
    7    9   18     -3.20      0.00 
    9    9   18     -0.48      0.00 
   11    9   18     -2.33      0.00 
   13    9   18      1.61      0.00 
   15    9   18      2.77      0.00 
   17    9   18      3.47      0.00 
   19    9   18      0.14      0.00 
  -20   10   18     -0.33      0.00 
  -18   10   18      0.13      0.00 
  -16   10   18      1.80      0.00 
  -14   10   18     -1.11      0.00 
  -12   10   18      3.49      0.00 
  -10   10   18     -3.93      0.00 
   -8   10   18      2.36      0.00 
   -6   10   18     -5.88      0.00 
   -4   10   18      5.19      0.00 
   -2   10   18     -3.54      0.00 
    0   10   18      4.95      0.00 
    2   10   18     -3.24      0.00 
    4   10   18      4.65      0.00 
    6   10   18     -1.75      0.00 
    8   10   18      2.16      0.00 
   10   10   18     -1.34      0.00 
   12   10   18     -1.51      0.00 
   14   10   18     -1.87      0.00 
   16   10   18     -0.28      0.00 
  -17   11   18     -2.01      0.00 
  -15   11   18      1.81      0.00 
  -13   11   18     -1.70      0.00 
  -11   11   18      2.32      0.00 
   -9   11   18     -3.74      0.00 
   -7   11   18      3.36      0.00 
   -5   11   18     -4.05      0.00 
   -3   11   18      1.76      0.00 
   -1   11   18     -3.93      0.00 
    1   11   18      4.36      0.00 
    3   11   18     -0.30      0.00 
    5   11   18      3.71      0.00 
    7   11   18     -0.13      0.00 
    9   11   18      3.80      0.00 
   11   11   18     -1.67      0.00 
   13   11   18      0.61      0.00 
  -12   12   18     -0.29      0.00 
  -10   12   18      2.74      0.00 
   -8   12   18     -2.08      0.00 
   -6   12   18      3.34      0.00 
   -2   12   18      3.80      0.00 
    0   12   18     -2.62      0.00 
    2   12   18      2.61      0.00 
    4   12   18      0.00      0.00 
    6   12   18      1.35      0.00 
    8   12   18     -0.28      0.00 
   10   12   18      2.73      0.00 
  -28    1   19      0.19      0.00 
  -26    1   19     -0.10      0.00 
  -24    1   19      0.55      0.00 
  -22    1   19      3.76      0.00 
  -20    1   19      3.88      0.00 
  -18    1   19      2.38      0.00 
  -16    1   19     -0.52      0.00 
  -14    1   19      4.50      0.00 
  -12    1   19      1.67      0.00 
  -10    1   19      3.31      0.00 
   -8    1   19     -7.69      0.00 
   -6    1   19      6.75      0.00 
   -4    1   19     -4.66      0.00 
   -2    1   19      6.09      0.00 
    0    1   19     -4.47      0.00 
    2    1   19     -1.89      0.00 
    4    1   19     -0.73      0.00 
    6    1   19     12.04      0.00 
    8    1   19      0.62      0.00 
   10    1   19      8.30      0.00 
   12    1   19     -1.17      0.00 
   14    1   19      2.83      0.00 
   16    1   19     -4.84      0.00 
   18    1   19     -1.55      0.00 
   20    1   19     -1.99      0.00 
   22    1   19     -0.32      0.00 
   24    1   19     -0.11      0.00 
   26    1   19      1.18      0.00 
  -29    2   19      0.75      0.00 
  -27    2   19     -0.49      0.00 
  -25    2   19     -0.82      0.00 
  -23    2   19     -1.17      0.00 
  -21    2   19      0.54      0.00 
  -19    2   19      4.02      0.00 
  -17    2   19     -0.05      0.00 
  -15    2   19     -0.17      0.00 
  -13    2   19     -1.80      0.00 
  -11    2   19     -0.09      0.00 
   -9    2   19     -2.83      0.00 
   -7    2   19     -2.43      0.00 
   -5    2   19     -3.18      0.00 
   -3    2   19     -3.18      0.00 
   -1    2   19     12.05      0.00 
    1    2   19    -18.96      0.00 
    3    2   19     -0.68      0.00 
    5    2   19    -20.13      0.00 
    7    2   19     -0.30      0.00 
    9    2   19     -5.52      0.00 
   11    2   19      3.06      0.00 
   13    2   19      3.39      0.00 
   15    2   19      4.73      0.00 
   17    2   19     -0.66      0.00 
   19    2   19     -1.72      0.00 
   21    2   19     -3.37      0.00 
   23    2   19     -0.91      0.00 
   25    2   19     -1.25      0.00 
   27    2   19     -0.55      0.00 
  -28    3   19     -0.52      0.00 
  -26    3   19      3.54      0.00 
  -24    3   19     -1.43      0.00 
  -22    3   19     -0.50      0.00 
  -18    3   19      4.06      0.00 
  -16    3   19      4.18      0.00 
  -14    3   19      1.95      0.00 
  -12    3   19      1.14      0.00 
  -10    3   19     -3.75      0.00 
   -8    3   19     -0.88      0.00 
   -6    3   19     -8.22      0.00 
   -4    3   19     -2.83      0.00 
   -2    3   19     -2.17      0.00 
    0    3   19     11.57      0.00 
    2    3   19      7.28      0.00 
    4    3   19      2.47      0.00 
    6    3   19     -3.55      0.00 
    8    3   19     -0.42      0.00 
   10    3   19     -4.37      0.00 
   12    3   19     -4.66      0.00 
   14    3   19     -0.47      0.00 
   16    3   19      1.34      0.00 
   18    3   19      3.71      0.00 
   20    3   19      0.98      0.00 
   22    3   19     -0.56      0.00 
   24    3   19     -0.93      0.00 
   26    3   19     -0.76      0.00 
  -29    4   19      1.32      0.00 
  -27    4   19     -2.29      0.00 
  -25    4   19      1.04      0.00 
  -23    4   19     -0.79      0.00 
  -21    4   19     -0.34      0.00 
  -19    4   19     -7.20      0.00 
  -17    4   19      1.65      0.00 
  -15    4   19      0.92      0.00 
  -13    4   19      3.66      0.00 
  -11    4   19      0.28      0.00 
   -9    4   19      5.08      0.00 
   -7    4   19     -0.51      0.00 
   -5    4   19     -0.80      0.00 
   -3    4   19    -15.18      0.00 
   -1    4   19    -11.36      0.00 
    1    4   19     -6.64      0.00 
    3    4   19      1.30      0.00 
    5    4   19     -0.45      0.00 
    7    4   19     -2.59      0.00 
    9    4   19     -1.12      0.00 
   11    4   19      3.21      0.00 
   13    4   19     -3.45      0.00 
   15    4   19     -2.85      0.00 
   17    4   19     -4.94      0.00 
   19    4   19      0.89      0.00 
   21    4   19     -0.19      0.00 
   23    4   19      1.00      0.00 
   25    4   19     -1.73      0.00 
  -28    5   19      0.76      0.00 
  -26    5   19     -1.42      0.00 
  -24    5   19      3.71      0.00 
  -22    5   19     -3.97      0.00 
  -20    5   19      2.88      0.00 
  -18    5   19     -6.84      0.00 
  -16    5   19     -3.74      0.00 
  -14    5   19     -5.05      0.00 
  -12    5   19      0.81      0.00 
  -10    5   19     -5.60      0.00 
   -8    5   19      3.63      0.00 
   -6    5   19      0.84      0.00 
   -4    5   19     12.37      0.00 
   -2    5   19     -2.42      0.00 
    0    5   19     -0.75      0.00 
    2    5   19    -13.94      0.00 
    4    5   19      3.91      0.00 
    6    5   19     -9.13      0.00 
    8    5   19      2.99      0.00 
   10    5   19     -9.34      0.00 
   12    5   19      8.70      0.00 
   14    5   19     -2.03      0.00 
   16    5   19      5.10      0.00 
   18    5   19     -3.97      0.00 
   20    5   19      3.49      0.00 
   22    5   19     -0.55      0.00 
   24    5   19      2.11      0.00 
  -27    6   19      2.58      0.00 
  -25    6   19     -1.51      0.00 
  -23    6   19      2.84      0.00 
  -21    6   19      0.34      0.00 
  -19    6   19      3.17      0.00 
  -17    6   19      0.16      0.00 
  -15    6   19      0.15      0.00 
  -13    6   19     -0.76      0.00 
  -11    6   19      3.39      0.00 
   -9    6   19     -3.28      0.00 
   -7    6   19     -0.19      0.00 
   -5    6   19     -5.19      0.00 
   -3    6   19      6.46      0.00 
   -1    6   19     -0.93      0.00 
    1    6   19      3.54      0.00 
    3    6   19     -3.97      0.00 
    5    6   19      1.27      0.00 
    7    6   19     -3.00      0.00 
    9    6   19      1.49      0.00 
   11    6   19     -9.06      0.00 
   13    6   19      4.16      0.00 
   15    6   19     -2.32      0.00 
   17    6   19      5.49      0.00 
   19    6   19     -4.07      0.00 
  -24    7   19     -1.76      0.00 
  -22    7   19      1.52      0.00 
  -20    7   19     -4.53      0.00 
  -18    7   19      1.43      0.00 
  -16    7   19     -3.92      0.00 
  -14    7   19     -1.70      0.00 
  -12    7   19     -4.90      0.00 
  -10    7   19      3.42      0.00 
   -8    7   19     -0.76      0.00 
   -6    7   19      3.12      0.00 
   -4    7   19     -4.09      0.00 
   -2    7   19      2.12      0.00 
    0    7   19     -2.18      0.00 
    2    7   19      1.89      0.00 
    4    7   19     -7.45      0.00 
    6    7   19      0.37      0.00 
    8    7   19     -3.12      0.00 
   10    7   19      2.97      0.00 
   12    7   19     -2.26      0.00 
   14    7   19     -0.30      0.00 
   16    7   19      2.48      0.00 
   18    7   19      8.12      0.00 
   20    7   19      1.58      0.00 
  -23    8   19     -2.34      0.00 
  -21    8   19      2.53      0.00 
  -19    8   19     -1.66      0.00 
  -17    8   19      0.74      0.00 
  -15    8   19      2.35      0.00 
  -13    8   19      0.28      0.00 
  -11    8   19     -3.82      0.00 
   -9    8   19      1.61      0.00 
   -5    8   19      0.89      0.00 
   -3    8   19      3.50      0.00 
   -1    8   19      2.14      0.00 
    1    8   19      7.59      0.00 
    3    8   19      0.71      0.00 
    5    8   19      2.26      0.00 
    7    8   19     -2.52      0.00 
    9    8   19      0.00      0.00 
   11    8   19      1.22      0.00 
   13    8   19     -0.54      0.00 
   15    8   19      0.12      0.00 
   17    8   19     -1.65      0.00 
   19    8   19      6.35      0.00 
  -20    9   19      1.04      0.00 
  -18    9   19     -0.66      0.00 
  -16    9   19     -0.03      0.00 
  -14    9   19      1.51      0.00 
  -12    9   19     -2.05      0.00 
  -10    9   19     -1.11      0.00 
   -8    9   19     -3.84      0.00 
   -6    9   19      1.02      0.00 
   -4    9   19     -1.83      0.00 
   -2    9   19     -0.04      0.00 
    0    9   19     -2.39      0.00 
    2    9   19      6.09      0.00 
    4    9   19      1.30      0.00 
    6    9   19      2.56      0.00 
    8    9   19     -3.02      0.00 
   10    9   19      0.33      0.00 
   12    9   19     -1.16      0.00 
   14    9   19      0.74      0.00 
   16    9   19     -0.73      0.00 
   18    9   19     -1.40      0.00 
  -19   10   19      0.67      0.00 
  -17   10   19     -1.85      0.00 
  -15   10   19      2.11      0.00 
  -13   10   19      1.38      0.00 
  -11   10   19      0.99      0.00 
   -9   10   19     -0.97      0.00 
   -7   10   19      0.52      0.00 
   -5   10   19      2.17      0.00 
   -3   10   19      0.29      0.00 
   -1   10   19      2.81      0.00 
    1   10   19     -1.10      0.00 
    3   10   19      2.62      0.00 
    5   10   19      4.79      0.00 
    7   10   19      4.21      0.00 
    9   10   19      1.49      0.00 
   11   10   19      1.56      0.00 
   13   10   19     -1.20      0.00 
   15   10   19      1.20      0.00 
  -16   11   19      0.35      0.00 
  -14   11   19     -1.30      0.00 
  -12   11   19      1.48      0.00 
  -10   11   19      1.38      0.00 
   -8   11   19      0.62      0.00 
   -6   11   19     -2.08      0.00 
   -4   11   19      0.46      0.00 
   -2   11   19      0.84      0.00 
    0   11   19      0.70      0.00 
    2   11   19     -1.41      0.00 
    4   11   19     -0.25      0.00 
    6   11   19      0.22      0.00 
    8   11   19      1.02      0.00 
   10   11   19      2.00      0.00 
   12   11   19      1.83      0.00 
   -9   12   19      1.00      0.00 
   -7   12   19     -0.04      0.00 
   -1   12   19      0.73      0.00 
    1   12   19      0.08      0.00 
    3   12   19      1.12      0.00 
    5   12   19     -0.56      0.00 
    7   12   19      0.66      0.00 
  -26    0   20     -2.26      0.00 
  -24    0   20      0.26      0.00 
  -22    0   20     -1.28      0.00 
  -20    0   20      4.43      0.00 
  -18    0   20      0.12      0.00 
  -16    0   20      0.25      0.00 
  -14    0   20     -5.37      0.00 
  -12    0   20      7.78      0.00 
  -10    0   20     -8.13      0.00 
   -8    0   20      7.55      0.00 
   -6    0   20     -9.36      0.00 
   -4    0   20     13.91      0.00 
   -2    0   20    -13.88      0.00 
    0    0   20     10.57      0.00 
    2    0   20    -27.34      0.00 
    4    0   20     -5.81      0.00 
    6    0   20    -10.86      0.00 
    8    0   20      9.21      0.00 
   10    0   20      2.20      0.00 
   12    0   20      3.82      0.00 
   14    0   20     -1.72      0.00 
   16    0   20      2.42      0.00 
   18    0   20     -3.31      0.00 
   20    0   20     -1.89      0.00 
   22    0   20     -5.52      0.00 
   24    0   20     -2.22      0.00 
   26    0   20      0.49      0.00 
  -27    1   20      1.15      0.00 
  -25    1   20     -2.25      0.00 
  -23    1   20      0.49      0.00 
  -21    1   20     -2.07      0.00 
  -19    1   20      3.31      0.00 
  -17    1   20     -3.53      0.00 
  -15    1   20      6.08      0.00 
  -13    1   20     -7.65      0.00 
  -11    1   20      6.88      0.00 
   -9    1   20    -15.85      0.00 
   -7    1   20      9.48      0.00 
   -5    1   20    -15.51      0.00 
   -3    1   20     12.29      0.00 
   -1    1   20     -2.88      0.00 
    1    1   20      9.35      0.00 
    3    1   20     -4.29      0.00 
    5    1   20     -6.73      0.00 
    7    1   20    -14.63      0.00 
    9    1   20     -1.15      0.00 
   11    1   20     -2.16      0.00 
   13    1   20      3.71      0.00 
   15    1   20     -0.71      0.00 
   17    1   20      4.14      0.00 
   19    1   20      2.00      0.00 
   21    1   20      0.69      0.00 
   23    1   20     -1.26      0.00 
   25    1   20     -1.73      0.00 
  -28    2   20     -0.72      0.00 
  -26    2   20      1.72      0.00 
  -24    2   20     -2.16      0.00 
  -22    2   20     -1.60      0.00 
  -18    2   20     -0.55      0.00 
  -16    2   20     -1.83      0.00 
  -14    2   20      4.40      0.00 
  -12    2   20      0.88      0.00 
  -10    2   20      6.01      0.00 
   -8    2   20     -8.28      0.00 
   -6    2   20      1.38      0.00 
   -4    2   20    -10.31      0.00 
   -2    2   20     -2.83      0.00 
    0    2   20     -4.25      0.00 
    2    2   20      5.41      0.00 
    4    2   20      0.37      0.00 
    6    2   20      3.27      0.00 
    8    2   20     -3.44      0.00 
   10    2   20     -3.46      0.00 
   12    2   20     -3.14      0.00 
   14    2   20      0.44      0.00 
   16    2   20     -3.28      0.00 
   18    2   20     -2.53      0.00 
   20    2   20      1.69      0.00 
   22    2   20      0.60      0.00 
   24    2   20      0.54      0.00 
   26    2   20     -0.38      0.00 
  -29    3   20     -0.07      0.00 
  -27    3   20     -1.28      0.00 
  -25    3   20     -0.39      0.00 
  -23    3   20     -0.52      0.00 
  -21    3   20     -3.31      0.00 
  -19    3   20     -0.19      0.00 
  -17    3   20     -2.11      0.00 
  -15    3   20     -2.11      0.00 
  -13    3   20     -4.00      0.00 
  -11    3   20      0.19      0.00 
   -9    3   20      0.54      0.00 
   -7    3   20      2.12      0.00 
   -5    3   20     -0.21      0.00 
   -3    3   20     -1.96      0.00 
   -1    3   20     -2.38      0.00 
    1    3   20     -5.81      0.00 
    3    3   20     -9.44      0.00 
    5    3   20      1.74      0.00 
    7    3   20     -9.75      0.00 
    9    3   20      1.28      0.00 
   11    3   20     -7.51      0.00 
   13    3   20      3.94      0.00 
   15    3   20      0.06      0.00 
   17    3   20      1.61      0.00 
   19    3   20     -3.09      0.00 
   21    3   20      0.43      0.00 
   23    3   20     -0.92      0.00 
   25    3   20      0.97      0.00 
  -28    4   20      0.06      0.00 
  -26    4   20      0.10      0.00 
  -24    4   20      1.49      0.00 
  -22    4   20     -0.57      0.00 
  -20    4   20     -0.88      0.00 
  -18    4   20     -0.65      0.00 
  -16    4   20     -0.76      0.00 
  -14    4   20      2.10      0.00 
  -12    4   20     -0.25      0.00 
  -10    4   20     -0.44      0.00 
   -8    4   20     -3.19      0.00 
   -6    4   20      0.25      0.00 
   -4    4   20     -1.35      0.00 
   -2    4   20      5.14      0.00 
    0    4   20      1.13      0.00 
    2    4   20      8.71      0.00 
    4    4   20      0.16      0.00 
    6    4   20      3.88      0.00 
    8    4   20     -0.92      0.00 
   10    4   20      1.02      0.00 
   12    4   20     -5.08      0.00 
   14    4   20     -0.88      0.00 
   16    4   20     -0.58      0.00 
   18    4   20      3.29      0.00 
   20    4   20     -0.25      0.00 
   22    4   20      1.13      0.00 
   24    4   20     -0.67      0.00 
  -27    5   20      0.41      0.00 
  -25    5   20     -1.51      0.00 
  -23    5   20      0.29      0.00 
  -21    5   20      0.57      0.00 
  -19    5   20     -3.61      0.00 
  -17    5   20     -2.33      0.00 
  -15    5   20     -4.25      0.00 
  -13    5   20      1.90      0.00 
  -11    5   20      0.32      0.00 
   -9    5   20      3.68      0.00 
   -7    5   20     -1.61      0.00 
   -5    5   20      2.71      0.00 
   -3    5   20     -5.46      0.00 
   -1    5   20     -4.46      0.00 
    1    5   20     -6.04      0.00 
    3    5   20     -0.26      0.00 
    5    5   20     -1.35      0.00 
    7    5   20     -0.33      0.00 
    9    5   20      0.90      0.00 
   11    5   20     -0.76      0.00 
   13    5   20      0.26      0.00 
   15    5   20     -2.62      0.00 
   17    5   20     -0.69      0.00 
   19    5   20      0.08      0.00 
   21    5   20      0.59      0.00 
   23    5   20      3.61      0.00 
  -26    6   20      0.77      0.00 
  -24    6   20      0.33      0.00 
  -22    6   20      1.57      0.00 
  -20    6   20      0.17      0.00 
  -18    6   20      0.57      0.00 
  -16    6   20     -5.32      0.00 
  -14    6   20     -4.87      0.00 
  -12    6   20     -3.61      0.00 
  -10    6   20     -1.33      0.00 
   -8    6   20     -1.21      0.00 
   -6    6   20      6.42      0.00 
   -4    6   20      2.43      0.00 
   -2    6   20      7.50      0.00 
    0    6   20      2.75      0.00 
    2    6   20      2.26      0.00 
    4    6   20     -3.19      0.00 
    6    6   20      1.22      0.00 
    8    6   20     -0.16      0.00 
   10    6   20      3.91      0.00 
   12    6   20      1.19      0.00 
   14    6   20      2.39      0.00 
   16    6   20      1.96      0.00 
   18    6   20      1.25      0.00 
  -25    7   20      2.20      0.00 
  -23    7   20     -1.60      0.00 
  -21    7   20      2.61      0.00 
  -19    7   20      2.16      0.00 
  -17    7   20      3.12      0.00 
  -15    7   20      1.33      0.00 
  -13    7   20      1.47      0.00 
  -11    7   20     -2.99      0.00 
   -9    7   20      0.59      0.00 
   -7    7   20     -3.05      0.00 
   -5    7   20     -0.27      0.00 
   -3    7   20      0.12      0.00 
   -1    7   20      4.23      0.00 
    1    7   20      0.92      0.00 
    3    7   20      9.41      0.00 
    5    7   20     -4.83      0.00 
    7    7   20      3.98      0.00 
    9    7   20     -6.54      0.00 
   11    7   20      3.89      0.00 
   13    7   20     -3.60      0.00 
   15    7   20      0.63      0.00 
   17    7   20     -3.69      0.00 
  -22    8   20     -0.70      0.00 
  -20    8   20     -1.50      0.00 
  -18    8   20      0.63      0.00 
  -16    8   20      0.21      0.00 
  -14    8   20      1.41      0.00 
  -12    8   20     -1.80      0.00 
  -10    8   20     -0.25      0.00 
   -6    8   20      1.15      0.00 
   -4    8   20      1.62      0.00 
   -2    8   20     -1.08      0.00 
    0    8   20      0.07      0.00 
    2    8   20      3.65      0.00 
    4    8   20      6.23      0.00 
    6    8   20      1.92      0.00 
    8    8   20      2.86      0.00 
   10    8   20     -2.47      0.00 
   12    8   20      3.87      0.00 
   14    8   20     -1.66      0.00 
   16    8   20      2.31      0.00 
  -19    9   20     -1.39      0.00 
  -17    9   20      0.53      0.00 
  -15    9   20      1.84      0.00 
  -13    9   20      3.79      0.00 
  -11    9   20     -0.82      0.00 
   -9    9   20      0.62      0.00 
   -5    9   20      2.40      0.00 
   -3    9   20     -0.41      0.00 
   -1    9   20      2.26      0.00 
    1    9   20     -0.85      0.00 
    3    9   20      0.11      0.00 
    5    9   20      4.97      0.00 
    7    9   20      1.69      0.00 
    9    9   20      3.55      0.00 
   11    9   20     -0.79      0.00 
   13    9   20     -0.75      0.00 
   15    9   20     -1.62      0.00 
  -18   10   20     -0.13      0.00 
  -16   10   20     -0.85      0.00 
  -14   10   20     -1.29      0.00 
  -12   10   20      1.91      0.00 
  -10   10   20     -2.61      0.00 
   -8   10   20      1.65      0.00 
   -6   10   20     -6.01      0.00 
   -4   10   20      1.46      0.00 
   -2   10   20     -4.01      0.00 
    0   10   20      2.47      0.00 
    2   10   20     -3.07      0.00 
    4   10   20      2.50      0.00 
    6   10   20     -1.34      0.00 
    8   10   20      2.28      0.00 
   10   10   20      1.27      0.00 
   12   10   20      0.94      0.00 
   14   10   20     -0.39      0.00 
  -15   11   20      1.27      0.00 
  -13   11   20     -0.72      0.00 
  -11   11   20      3.02      0.00 
   -9   11   20     -2.50      0.00 
   -7   11   20      3.98      0.00 
   -5   11   20     -0.97      0.00 
   -3   11   20      3.04      0.00 
   -1   11   20     -4.41      0.00 
    1   11   20      3.15      0.00 
    3   11   20     -2.77      0.00 
    5   11   20      1.74      0.00 
    7   11   20     -1.64      0.00 
    9   11   20      3.20      0.00 
   11   11   20      0.50      0.00 
    0   12   20     -2.61      0.00 
    2   12   20      0.02      0.00 
    4   12   20     -1.11      0.00 
    6   12   20      1.09      0.00 
  -28    1   21      0.01      0.00 
  -26    1   21     -1.12      0.00 
  -24    1   21     -2.57      0.00 
  -22    1   21     -3.79      0.00 
  -20    1   21     -1.05      0.00 
  -18    1   21      0.16      0.00 
  -16    1   21     -3.93      0.00 
  -14    1   21     -2.03      0.00 
  -12    1   21     -2.86      0.00 
  -10    1   21      4.30      0.00 
   -8    1   21     -4.01      0.00 
   -6    1   21      1.32      0.00 
   -4    1   21     -3.94      0.00 
   -2    1   21      1.32      0.00 
    0    1   21     -3.48      0.00 
    2    1   21     -2.61      0.00 
    4    1   21    -15.34      0.00 
    6    1   21     -1.63      0.00 
    8    1   21     -8.39      0.00 
   10    1   21      0.88      0.00 
   12    1   21     -2.94      0.00 
   14    1   21      4.01      0.00 
   16    1   21      0.14      0.00 
   18    1   21     -0.88      0.00 
   20    1   21     -0.59      0.00 
   22    1   21     -0.92      0.00 
   24    1   21     -1.38      0.00 
   26    1   21      0.51      0.00 
  -27    2   21      0.90      0.00 
  -25    2   21     -0.18      0.00 
  -23    2   21     -1.15      0.00 
  -21    2   21     -3.57      0.00 
  -19    2   21      1.78      0.00 
  -17    2   21     -0.38      0.00 
  -15    2   21      1.46      0.00 
  -13    2   21     -2.28      0.00 
  -11    2   21     -2.22      0.00 
   -9    2   21      0.09      0.00 
   -7    2   21     -2.16      0.00 
   -5    2   21      0.58      0.00 
   -3    2   21     -6.40      0.00 
   -1    2   21     13.20      0.00 
    1    2   21     -0.26      0.00 
    3    2   21     12.48      0.00 
    5    2   21     -4.22      0.00 
    7    2   21      0.28      0.00 
    9    2   21     -7.28      0.00 
   11    2   21     -3.53      0.00 
   13    2   21     -2.84      0.00 
   15    2   21      2.61      0.00 
   17    2   21      2.57      0.00 
   19    2   21      3.40      0.00 
   21    2   21     -0.43      0.00 
   23    2   21      1.32      0.00 
   25    2   21     -0.26      0.00 
  -28    3   21     -1.65      0.00 
  -26    3   21      0.61      0.00 
  -24    3   21     -0.75      0.00 
  -22    3   21     -0.28      0.00 
  -18    3   21     -3.45      0.00 
  -16    3   21     -0.54      0.00 
  -14    3   21      1.89      0.00 
  -12    3   21      1.51      0.00 
  -10    3   21      1.78      0.00 
   -8    3   21      3.37      0.00 
   -6    3   21     -2.07      0.00 
   -4    3   21     -1.03      0.00 
   -2    3   21    -11.51      0.00 
    0    3   21     -3.20      0.00 
    2    3   21      2.31      0.00 
    4    3   21      7.06      0.00 
    6    3   21      2.59      0.00 
    8    3   21      3.97      0.00 
   10    3   21      1.61      0.00 
   12    3   21     -2.57      0.00 
   14    3   21     -3.20      0.00 
   16    3   21     -3.49      0.00 
   18    3   21     -0.70      0.00 
   20    3   21     -0.28      0.00 
   22    3   21      0.98      0.00 
   24    3   21      0.62      0.00 
  -27    4   21     -1.08      0.00 
  -25    4   21      0.42      0.00 
  -23    4   21     -0.59      0.00 
  -21    4   21      3.84      0.00 
  -19    4   21     -3.81      0.00 
  -17    4   21     -3.31      0.00 
  -15    4   21     -5.25      0.00 
  -13    4   21     -1.21      0.00 
  -11    4   21     -4.27      0.00 
   -9    4   21      2.45      0.00 
   -7    4   21      0.25      0.00 
   -5    4   21     10.91      0.00 
   -3    4   21      3.76      0.00 
   -1    4   21     -0.30      0.00 
    1    4   21     -6.30      0.00 
    3    4   21     -4.92      0.00 
    5    4   21      1.90      0.00 
    7    4   21     -0.78      0.00 
    9    4   21     -1.70      0.00 
   11    4   21      3.47      0.00 
   13    4   21      1.63      0.00 
   15    4   21      3.84      0.00 
   17    4   21     -2.05      0.00 
   19    4   21     -0.10      0.00 
   21    4   21     -0.09      0.00 
   23    4   21      1.46      0.00 
  -26    5   21     -2.17      0.00 
  -24    5   21      3.37      0.00 
  -22    5   21     -2.50      0.00 
  -20    5   21      5.87      0.00 
  -18    5   21      2.33      0.00 
  -16    5   21      1.05      0.00 
  -14    5   21     -3.13      0.00 
  -12    5   21      3.80      0.00 
  -10    5   21     -4.44      0.00 
   -8    5   21     -1.21      0.00 
   -6    5   21     -5.54      0.00 
   -4    5   21      3.61      0.00 
   -2    5   21      4.61      0.00 
    0    5   21     13.71      0.00 
    2    5   21     -3.38      0.00 
    4    5   21      8.93      0.00 
    6    5   21     -3.16      0.00 
    8    5   21      8.44      0.00 
   10    5   21     -6.80      0.00 
   12    5   21      4.52      0.00 
   14    5   21     -2.66      0.00 
   16    5   21      5.08      0.00 
   18    5   21     -3.80      0.00 
   20    5   21      0.62      0.00 
  -25    6   21     -1.03      0.00 
  -23    6   21      0.35      0.00 
  -21    6   21     -2.75      0.00 
  -19    6   21      0.77      0.00 
  -17    6   21      0.56      0.00 
  -15    6   21      0.56      0.00 
  -13    6   21     -1.26      0.00 
  -11    6   21      3.43      0.00 
   -9    6   21     -1.51      0.00 
   -7    6   21      2.34      0.00 
   -5    6   21     -6.49      0.00 
   -3    6   21      0.95      0.00 
   -1    6   21     -2.98      0.00 
    1    6   21      4.33      0.00 
    3    6   21     -1.03      0.00 
    5    6   21      2.10      0.00 
    7    6   21     -0.87      0.00 
    9    6   21      5.63      0.00 
   11    6   21     -4.49      0.00 
   13    6   21      2.54      0.00 
   15    6   21     -5.56      0.00 
   17    6   21      4.17      0.00 
  -24    7   21     -2.58      0.00 
  -22    7   21      3.70      0.00 
  -20    7   21     -2.32      0.00 
  -18    7   21      1.89      0.00 
  -16    7   21     -0.37      0.00 
  -14    7   21      2.32      0.00 
  -12    7   21     -2.25      0.00 
  -10    7   21      1.17      0.00 
   -8    7   21     -1.58      0.00 
   -6    7   21      5.08      0.00 
   -4    7   21      0.18      0.00 
   -2    7   21      2.87      0.00 
    0    7   21      1.13      0.00 
    2    7   21      7.04      0.00 
    4    7   21      0.54      0.00 
    6    7   21      3.77      0.00 
    8    7   21     -0.46      0.00 
   10    7   21      4.63      0.00 
   12    7   21      1.15      0.00 
   14    7   21     -0.03      0.00 
   16    7   21     -4.95      0.00 
  -21    8   21      1.99      0.00 
  -19    8   21     -1.13      0.00 
  -17    8   21      0.26      0.00 
  -15    8   21      0.79      0.00 
  -13    8   21      2.81      0.00 
  -11    8   21     -2.41      0.00 
   -9    8   21     -2.69      0.00 
   -5    8   21     -2.23      0.00 
   -3    8   21      0.24      0.00 
   -1    8   21     -2.92      0.00 
    1    8   21      1.55      0.00 
    3    8   21      0.12      0.00 
    5    8   21      2.68      0.00 
    7    8   21     -0.35      0.00 
    9    8   21     -0.27      0.00 
   11    8   21     -0.67      0.00 
   13    8   21      0.13      0.00 
   15    8   21     -1.09      0.00 
   17    8   21    -10.19      0.00 
  -18    9   21     -0.17      0.00 
  -16    9   21     -0.75      0.00 
  -14    9   21      1.40      0.00 
  -12    9   21      0.25      0.00 
  -10    9   21      3.45      0.00 
   -8    9   21     -4.62      0.00 
   -4    9   21     -0.73      0.00 
   -2    9   21      1.75      0.00 
    0    9   21     -4.58      0.00 
    2    9   21      1.57      0.00 
    4    9   21      0.49      0.00 
    6    9   21      4.29      0.00 
    8    9   21      0.28      0.00 
   10    9   21      2.13      0.00 
   12    9   21     -0.50      0.00 
   14    9   21      1.78      0.00 
  -17   10   21     -1.05      0.00 
  -15   10   21     -0.42      0.00 
  -13   10   21      1.10      0.00 
  -11   10   21      0.93      0.00 
   -9   10   21      1.13      0.00 
   -7   10   21      0.10      0.00 
   -5   10   21     -0.20      0.00 
   -3   10   21     -2.37      0.00 
   -1   10   21     -0.70      0.00 
    1   10   21     -2.99      0.00 
    3   10   21     -2.75      0.00 
    5   10   21     -1.27      0.00 
    7   10   21      0.69      0.00 
    9   10   21      0.59      0.00 
   11   10   21      2.44      0.00 
   13   10   21     -1.32      0.00 
  -12   11   21     -1.05      0.00 
  -10   11   21     -0.30      0.00 
   -8   11   21      2.29      0.00 
   -6   11   21     -0.04      0.00 
   -4   11   21     -1.29      0.00 
   -2   11   21     -1.26      0.00 
    0   11   21     -0.50      0.00 
    2   11   21     -1.29      0.00 
    4   11   21     -1.54      0.00 
    6   11   21     -0.97      0.00 
    8   11   21     -1.40      0.00 
   10   11   21      0.09      0.00 
  -24    0   22      0.82      0.00 
  -22    0   22     -5.17      0.00 
  -20    0   22     -1.84      0.00 
  -18    0   22     -0.43      0.00 
  -16    0   22      1.45      0.00 
  -14    0   22     -7.56      0.00 
  -12    0   22      1.25      0.00 
  -10    0   22     -9.29      0.00 
   -8    0   22      6.34      0.00 
   -6    0   22    -11.25      0.00 
   -4    0   22     10.84      0.00 
   -2    0   22     -7.27      0.00 
    0    0   22     16.46      0.00 
    2    0   22     -1.61      0.00 
    4    0   22     -0.10      0.00 
    6    0   22    -16.44      0.00 
    8    0   22     -3.86      0.00 
   10    0   22     -5.67      0.00 
   12    0   22      2.31      0.00 
   14    0   22     -3.43      0.00 
   16    0   22      6.47      0.00 
   18    0   22      1.73      0.00 
   20    0   22      4.46      0.00 
   22    0   22     -0.23      0.00 
   24    0   22     -0.77      0.00 
  -27    1   22      1.10      0.00 
  -25    1   22     -0.63      0.00 
  -23    1   22      1.28      0.00 
  -21    1   22     -2.64      0.00 
  -19    1   22      3.07      0.00 
  -17    1   22     -4.27      0.00 
  -15    1   22      7.07      0.00 
  -13    1   22     -3.24      0.00 
  -11    1   22      7.70      0.00 
   -9    1   22     -8.62      0.00 
   -7    1   22      7.70      0.00 
   -5    1   22    -10.47      0.00 
   -3    1   22      4.12      0.00 
   -1    1   22     -5.81      0.00 
    1    1   22      8.39      0.00 
    3    1   22      7.37      0.00 
    5    1   22     12.60      0.00 
    7    1   22     -1.80      0.00 
    9    1   22     -0.95      0.00 
   11    1   22     -4.58      0.00 
   13    1   22      1.38      0.00 
   15    1   22     -3.62      0.00 
   17    1   22     -0.17      0.00 
   19    1   22      0.94      0.00 
   21    1   22      1.81      0.00 
   23    1   22      2.12      0.00 
   25    1   22      0.95      0.00 
  -26    2   22      0.28      0.00 
  -24    2   22      0.39      0.00 
  -22    2   22     -2.96      0.00 
  -20    2   22     -0.83      0.00 
  -18    2   22     -0.81      0.00 
  -16    2   22     -4.84      0.00 
  -14    2   22     -0.39      0.00 
  -12    2   22     -3.95      0.00 
  -10    2   22      6.91      0.00 
   -8    2   22     -1.56      0.00 
   -6    2   22      4.17      0.00 
   -4    2   22      0.00      0.00 
   -2    2   22      0.57      0.00 
    0    2   22     -7.36      0.00 
    2    2   22     -0.76      0.00 
    4    2   22     -3.78      0.00 
    6    2   22      4.11      0.00 
    8    2   22      1.16      0.00 
   10    2   22     -1.42      0.00 
   12    2   22     -2.61      0.00 
   14    2   22      1.70      0.00 
   16    2   22      1.25      0.00 
   18    2   22     -2.01      0.00 
   20    2   22     -0.61      0.00 
   22    2   22      0.00      0.00 
   24    2   22      0.31      0.00 
  -27    3   22     -0.19      0.00 
  -25    3   22      0.16      0.00 
  -23    3   22      1.81      0.00 
  -21    3   22     -0.88      0.00 
  -17    3   22      1.88      0.00 
  -15    3   22      1.39      0.00 
  -13    3   22     -1.34      0.00 
  -11    3   22     -1.63      0.00 
   -9    3   22      1.13      0.00 
   -7    3   22     -0.48      0.00 
   -5    3   22      2.14      0.00 
   -3    3   22      4.09      0.00 
   -1    3   22      6.16      0.00 
    1    3   22      9.17      0.00 
    3    3   22     -1.91      0.00 
    5    3   22      9.93      0.00 
    7    3   22      0.17      0.00 
    9    3   22      6.61      0.00 
   11    3   22     -3.55      0.00 
   13    3   22     -0.60      0.00 
   15    3   22     -0.95      0.00 
   17    3   22      2.70      0.00 
   19    3   22      0.21      0.00 
   21    3   22      0.22      0.00 
   23    3   22     -0.71      0.00 
  -26    4   22     -0.69      0.00 
  -24    4   22      0.48      0.00 
  -22    4   22      0.15      0.00 
  -20    4   22     -0.36      0.00 
  -18    4   22     -0.23      0.00 
  -16    4   22     -1.01      0.00 
  -14    4   22      1.53      0.00 
  -12    4   22      1.39      0.00 
  -10    4   22      4.12      0.00 
   -8    4   22     -0.59      0.00 
   -6    4   22      0.52      0.00 
   -4    4   22     -4.55      0.00 
   -2    4   22     -0.59      0.00 
    0    4   22     -4.04      0.00 
    2    4   22      2.89      0.00 
    4    4   22      0.57      0.00 
    6    4   22      3.42      0.00 
    8    4   22     -0.09      0.00 
   10    4   22      6.65      0.00 
   12    4   22      0.37      0.00 
   14    4   22     -0.76      0.00 
   16    4   22     -3.12      0.00 
   18    4   22      0.98      0.00 
   20    4   22     -1.72      0.00 
   22    4   22      0.96      0.00 
  -25    5   22     -0.48      0.00 
  -23    5   22     -0.28      0.00 
  -21    5   22      1.79      0.00 
  -19    5   22      0.63      0.00 
  -17    5   22      0.99      0.00 
  -15    5   22     -4.71      0.00 
  -13    5   22     -1.71      0.00 
  -11    5   22     -2.62      0.00 
   -9    5   22      2.15      0.00 
   -7    5   22      0.06      0.00 
   -5    5   22      5.18      0.00 
   -3    5   22      2.56      0.00 
   -1    5   22      4.08      0.00 
    1    5   22     -0.12      0.00 
    3    5   22     -0.06      0.00 
    5    5   22      0.09      0.00 
    7    5   22      0.71      0.00 
    9    5   22      1.66      0.00 
   11    5   22      1.66      0.00 
   13    5   22      2.60      0.00 
   15    5   22      0.87      0.00 
   17    5   22     -0.57      0.00 
   19    5   22     -2.82      0.00 
  -24    6   22     -0.69      0.00 
  -22    6   22      0.45      0.00 
  -20    6   22      0.61      0.00 
  -18    6   22      5.69      0.00 
  -16    6   22      4.29      0.00 
  -14    6   22      0.83      0.00 
  -12    6   22      1.70      0.00 
  -10    6   22     -1.33      0.00 
   -8    6   22     -4.36      0.00 
   -6    6   22      0.12      0.00 
   -4    6   22     -3.16      0.00 
   -2    6   22      1.04      0.00 
    0    6   22      2.87      0.00 
    2    6   22      5.50      0.00 
    4    6   22      2.11      0.00 
    6    6   22      1.05      0.00 
    8    6   22     -2.09      0.00 
   10    6   22      2.07      0.00 
   12    6   22     -0.87      0.00 
   14    6   22      1.51      0.00 
   16    6   22     -0.18      0.00 
  -23    7   22     -1.49      0.00 
  -21    7   22     -0.61      0.00 
  -19    7   22     -1.34      0.00 
  -17    7   22      1.15      0.00 
  -15    7   22      1.06      0.00 
  -13    7   22      1.93      0.00 
  -11    7   22      0.14      0.00 
   -9    7   22      1.27      0.00 
   -7    7   22     -2.17      0.00 
   -5    7   22     -1.82      0.00 
   -3    7   22     -2.29      0.00 
   -1    7   22     -0.76      0.00 
    1    7   22     -5.45      0.00 
    3    7   22      4.55      0.00 
    7    7   22      6.12      0.00 
    9    7   22     -6.19      0.00 
   11    7   22      2.88      0.00 
   13    7   22     -0.97      0.00 
   15    7   22      0.69      0.00 
   17    7   22     -5.42      0.00 
  -20    8   22     -0.81      0.00 
  -18    8   22      0.26      0.00 
  -16    8   22      0.05      0.00 
  -14    8   22      2.07      0.00 
  -12    8   22     -0.05      0.00 
  -10    8   22      3.73      0.00 
   -8    8   22     -1.70      0.00 
   -4    8   22      1.54      0.00 
   -2    8   22     -0.09      0.00 
    0    8   22     -1.49      0.00 
    2    8   22     -3.21      0.00 
    4    8   22      1.28      0.00 
    6    8   22      0.58      0.00 
    8    8   22      3.77      0.00 
   10    8   22     -1.98      0.00 
   12    8   22      2.56      0.00 
   14    8   22     -0.04      0.00 
   16    8   22     -0.27      0.00 
  -17    9   22     -0.89      0.00 
  -15    9   22     -2.41      0.00 
  -13    9   22      2.48      0.00 
  -11    9   22     -1.97      0.00 
   -9    9   22      0.06      0.00 
   -7    9   22     -2.61      0.00 
   -5    9   22     -1.27      0.00 
   -3    9   22     -3.38      0.00 
   -1    9   22      0.11      0.00 
    1    9   22     -3.27      0.00 
    3    9   22     -4.28      0.00 
    5    9   22     -1.37      0.00 
    7    9   22     -2.74      0.00 
    9    9   22      1.83      0.00 
   11    9   22     -1.20      0.00 
   13    9   22      0.58      0.00 
  -16   10   22     -0.33      0.00 
  -14   10   22     -0.67      0.00 
  -12   10   22      2.31      0.00 
  -10   10   22      0.41      0.00 
   -8   10   22      4.23      0.00 
   -6   10   22     -1.91      0.00 
   -4   10   22      2.10      0.00 
   -2   10   22     -2.54      0.00 
    0   10   22      2.07      0.00 
    2   10   22     -2.83      0.00 
    4   10   22      1.03      0.00 
    6   10   22     -2.13      0.00 
    8   10   22      0.11      0.00 
   10   10   22      0.42      0.00 
   12   10   22      0.49      0.00 
   -9   11   22     -2.13      0.00 
   -7   11   22      1.84      0.00 
   -5   11   22     -1.16      0.00 
   -1   11   22     -4.89      0.00 
    1   11   22      2.00      0.00 
    3   11   22     -2.95      0.00 
    5   11   22      0.79      0.00 
    7   11   22     -3.01      0.00 
  -26    1   23      0.38      0.00 
  -24    1   23      3.27      0.00 
  -22    1   23     -0.40      0.00 
  -20    1   23     -0.42      0.00 
  -18    1   23      1.91      0.00 
  -16    1   23      1.08      0.00 
  -14    1   23      0.46      0.00 
  -12    1   23     -4.32      0.00 
  -10    1   23      0.60      0.00 
   -8    1   23     -1.77      0.00 
   -6    1   23      1.24      0.00 
   -4    1   23     -0.62      0.00 
   -2    1   23      4.19      0.00 
    0    1   23      2.34      0.00 
    2    1   23     12.72      0.00 
    4    1   23     -0.66      0.00 
    6    1   23      4.56      0.00 
    8    1   23     -1.65      0.00 
   10    1   23      0.59      0.00 
   12    1   23     -2.57      0.00 
   14    1   23      0.04      0.00 
   16    1   23      2.68      0.00 
   18    1   23      1.66      0.00 
   20    1   23      1.60      0.00 
   22    1   23      1.33      0.00 
   24    1   23     -0.18      0.00 
  -25    2   23      0.80      0.00 
  -23    2   23      1.66      0.00 
  -21    2   23     -1.77      0.00 
  -19    2   23      0.92      0.00 
  -17    2   23     -0.27      0.00 
  -15    2   23      4.28      0.00 
  -13    2   23      4.12      0.00 
  -11    2   23      0.08      0.00 
   -9    2   23      3.59      0.00 
   -7    2   23     -1.47      0.00 
   -5    2   23      2.48      0.00 
   -3    2   23     -7.93      0.00 
   -1    2   23      2.20      0.00 
    1    2   23     -3.76      0.00 
    3    2   23      9.92      0.00 
    5    2   23      3.92      0.00 
    7    2   23     10.79      0.00 
    9    2   23      1.68      0.00 
   11    2   23      2.50      0.00 
   13    2   23     -3.42      0.00 
   15    2   23     -2.09      0.00 
   17    2   23     -2.93      0.00 
   19    2   23      1.03      0.00 
   21    2   23     -1.27      0.00 
   23    2   23      1.43      0.00 
  -26    3   23      1.35      0.00 
  -24    3   23      0.49      0.00 
  -22    3   23      2.50      0.00 
  -20    3   23      0.77      0.00 
  -18    3   23     -1.74      0.00 
  -16    3   23     -3.54      0.00 
  -14    3   23      1.11      0.00 
  -12    3   23     -2.30      0.00 
  -10    3   23      0.57      0.00 
   -8    3   23      3.43      0.00 
   -6    3   23      1.60      0.00 
   -4    3   23      7.38      0.00 
   -2    3   23     -1.05      0.00 
    0    3   23     -4.45      0.00 
    2    3   23     -6.60      0.00 
    4    3   23     -1.48      0.00 
    6    3   23     -1.51      0.00 
    8    3   23      1.40      0.00 
   10    3   23      3.64      0.00 
   12    3   23      3.32      0.00 
   14    3   23      1.85      0.00 
   16    3   23      0.18      0.00 
   18    3   23      0.19      0.00 
   20    3   23     -1.41      0.00 
   22    3   23     -0.81      0.00 
  -25    4   23      0.83      0.00 
  -23    4   23     -1.33      0.00 
  -21    4   23      3.15      0.00 
  -19    4   23      3.13      0.00 
  -17    4   23      3.91      0.00 
  -15    4   23     -0.24      0.00 
  -13    4   23      2.27      0.00 
  -11    4   23     -2.79      0.00 
   -9    4   23      0.83      0.00 
   -7    4   23     -4.86      0.00 
   -5    4   23      1.36      0.00 
   -3    4   23      4.14      0.00 
   -1    4   23      7.89      0.00 
    1    4   23      5.31      0.00 
    3    4   23     -2.27      0.00 
    5    4   23      1.87      0.00 
    7    4   23      2.56      0.00 
    9    4   23     -1.39      0.00 
   11    4   23      2.08      0.00 
   13    4   23     -2.48      0.00 
   15    4   23      4.16      0.00 
   17    4   23      0.22      0.00 
   19    4   23     -0.20      0.00 
   21    4   23      0.05      0.00 
  -24    5   23      2.23      0.00 
  -22    5   23     -3.76      0.00 
  -20    5   23      0.11      0.00 
  -18    5   23      1.78      0.00 
  -16    5   23      4.70      0.00 
  -14    5   23     -1.56      0.00 
  -12    5   23      6.16      0.00 
  -10    5   23     -0.77      0.00 
   -8    5   23      2.59      0.00 
   -6    5   23     -3.47      0.00 
   -4    5   23     -3.67      0.00 
   -2    5   23     -7.32      0.00 
    0    5   23      5.38      0.00 
    2    5   23     -5.08      0.00 
    4    5   23      4.23      0.00 
    6    5   23     -6.35      0.00 
    8    5   23      4.78      0.00 
   10    5   23     -4.03      0.00 
   12    5   23      2.22      0.00 
   14    5   23     -3.91      0.00 
   16    5   23      3.18      0.00 
   18    5   23     -0.70      0.00 
  -23    6   23      1.30      0.00 
  -21    6   23     -1.18      0.00 
  -19    6   23     -0.10      0.00 
  -17    6   23      0.34      0.00 
  -15    6   23      0.51      0.00 
  -13    6   23     -1.81      0.00 
  -11    6   23      3.38      0.00 
   -9    6   23     -1.55      0.00 
   -7    6   23      5.49      0.00 
   -5    6   23     -1.06      0.00 
   -3    6   23      2.65      0.00 
   -1    6   23     -4.54      0.00 
    1    6   23      2.04      0.00 
    3    6   23     -1.71      0.00 
    5    6   23      1.91      0.00 
    7    6   23     -3.00      0.00 
    9    6   23      3.70      0.00 
   11    6   23     -2.23      0.00 
   13    6   23      4.39      0.00 
   15    6   23     -3.58      0.00 
   17    6   23      2.41      0.00 
  -22    7   23      2.56      0.00 
  -20    7   23     -1.32      0.00 
  -18    7   23      1.85      0.00 
  -16    7   23     -0.34      0.00 
  -14    7   23      1.35      0.00 
  -12    7   23     -0.21      0.00 
  -10    7   23      2.16      0.00 
   -8    7   23     -3.46      0.00 
   -6    7   23      0.41      0.00 
   -4    7   23     -0.88      0.00 
   -2    7   23     -1.54      0.00 
    0    7   23     -3.48      0.00 
    2    7   23      0.00      0.00 
   10    7   23      0.43      0.00 
   12    7   23     -2.45      0.00 
   14    7   23      3.46      0.00 
   16    7   23     -3.27      0.00 
  -19    8   23     -1.37      0.00 
  -17    8   23      0.13      0.00 
  -15    8   23     -1.48      0.00 
  -13    8   23      1.02      0.00 
  -11    8   23      1.22      0.00 
   -9    8   23      1.42      0.00 
   -7    8   23     -0.18      0.00 
   -5    8   23     -1.88      0.00 
   -3    8   23      0.07      0.00 
   -1    8   23     -2.09      0.00 
    1    8   23     -0.92      0.00 
    3    8   23     -3.21      0.00 
    5    8   23      0.20      0.00 
    7    8   23     -0.29      0.00 
    9    8   23      0.66      0.00 
   11    8   23     -1.84      0.00 
   13    8   23      1.51      0.00 
   15    8   23      5.59      0.00 
  -16    9   23     -0.65      0.00 
  -14    9   23     -0.55      0.00 
  -12    9   23     -1.78      0.00 
  -10    9   23      5.48      0.00 
   -8    9   23      1.04      0.00 
   -6    9   23      1.81      0.00 
   -4    9   23     -1.17      0.00 
   -2    9   23      1.79      0.00 
    0    9   23     -2.82      0.00 
    2    9   23     -0.74      0.00 
    4    9   23     -2.50      0.00 
    6    9   23      0.47      0.00 
    8    9   23     -1.70      0.00 
   10    9   23      1.69      0.00 
   12    9   23     -0.72      0.00 
  -13   10   23      1.02      0.00 
  -11   10   23     -1.57      0.00 
   -9   10   23      0.02      0.00 
   -7   10   23      0.54      0.00 
   -5   10   23      1.66      0.00 
   -3   10   23      0.55      0.00 
   -1   10   23      0.62      0.00 
    1   10   23     -0.89      0.00 
    3   10   23     -1.31      0.00 
    5   10   23     -1.81      0.00 
    7   10   23     -1.69      0.00 
    9   10   23     -1.94      0.00 
    2   11   23      1.18      0.00 
  -22    0   24      2.34      0.00 
  -20    0   24      0.89      0.00 
  -18    0   24     -0.17      0.00 
  -16    0   24      7.62      0.00 
  -14    0   24      0.32      0.00 
  -12    0   24      7.53      0.00 
  -10    0   24     -6.92      0.00 
   -8    0   24      5.66      0.00 
   -6    0   24     -8.68      0.00 
   -4    0   24      5.07      0.00 
   -2    0   24     -8.78      0.00 
    0    0   24      6.42      0.00 
    2    0   24      5.53      0.00 
    4    0   24     18.14      0.00 
    6    0   24      1.46      0.00 
    8    0   24      5.64      0.00 
   10    0   24     -4.08      0.00 
   12    0   24      5.71      0.00 
   14    0   24     -6.48      0.00 
   16    0   24      0.70      0.00 
   18    0   24     -1.79      0.00 
   20    0   24      2.35      0.00 
   22    0   24      0.75      0.00 
  -25    1   24     -0.22      0.00 
  -23    1   24      1.62      0.00 
  -21    1   24     -2.03      0.00 
  -19    1   24      2.53      0.00 
  -17    1   24     -5.84      0.00 
  -15    1   24      3.23      0.00 
  -13    1   24     -1.31      0.00 
  -11    1   24      8.60      0.00 
   -9    1   24     -3.15      0.00 
   -7    1   24      6.72      0.00 
   -5    1   24     -4.61      0.00 
   -3    1   24      3.53      0.00 
   -1    1   24     -7.53      0.00 
    1    1   24     -4.45      0.00 
    3    1   24     -6.36      0.00 
    5    1   24      5.49      0.00 
    7    1   24      4.17      0.00 
    9    1   24      3.27      0.00 
   11    1   24     -2.69      0.00 
   13    1   24      2.45      0.00 
   15    1   24     -1.24      0.00 
   17    1   24     -1.58      0.00 
   19    1   24     -2.27      0.00 
   21    1   24     -0.92      0.00 
   23    1   24      0.29      0.00 
  -24    2   24      3.16      0.00 
  -22    2   24      0.74      0.00 
  -20    2   24      1.44      0.00 
  -18    2   24      3.52      0.00 
  -16    2   24     -0.71      0.00 
  -14    2   24      2.46      0.00 
  -12    2   24     -5.14      0.00 
  -10    2   24      3.91      0.00 
   -8    2   24     -0.63      0.00 
   -6    2   24      2.65      0.00 
   -4    2   24      0.87      0.00 
   -2    2   24      6.53      0.00 
    0    2   24      1.23      0.00 
    2    2   24      2.96      0.00 
    4    2   24     -4.58      0.00 
    6    2   24      1.23      0.00 
    8    2   24      4.31      0.00 
   10    2   24      2.44      0.00 
   12    2   24      0.22      0.00 
   14    2   24     -0.42      0.00 
   16    2   24      1.68      0.00 
   18    2   24      0.64      0.00 
   20    2   24      0.10      0.00 
   22    2   24      0.44      0.00 
  -25    3   24     -0.29      0.00 
  -23    3   24      1.45      0.00 
  -21    3   24     -1.34      0.00 
  -17    3   24      1.12      0.00 
  -15    3   24      2.12      0.00 
  -13    3   24      2.58      0.00 
  -11    3   24     -0.11      0.00 
   -9    3   24      1.82      0.00 
   -7    3   24      0.21      0.00 
   -5    3   24     -1.49      0.00 
   -3    3   24     -2.99      0.00 
   -1    3   24     -4.07      0.00 
    1    3   24      5.33      0.00 
    3    3   24     -4.78      0.00 
    5    3   24      1.30      0.00 
    7    3   24     -2.36      0.00 
    9    3   24      4.44      0.00 
   11    3   24      2.57      0.00 
   13    3   24      0.02      0.00 
   15    3   24     -2.55      0.00 
   17    3   24     -0.72      0.00 
   19    3   24      0.54      0.00 
   21    3   24      0.23      0.00 
  -24    4   24      0.07      0.00 
  -22    4   24      1.05      0.00 
  -20    4   24      0.74      0.00 
  -18    4   24      0.32      0.00 
  -16    4   24     -2.03      0.00 
  -14    4   24     -0.12      0.00 
  -12    4   24     -3.51      0.00 
  -10    4   24      1.36      0.00 
   -8    4   24      0.19      0.00 
   -6    4   24      3.95      0.00 
   -4    4   24      0.69      0.00 
   -2    4   24      2.59      0.00 
    0    4   24     -4.19      0.00 
    2    4   24     -2.54      0.00 
    4    4   24     -4.45      0.00 
    6    4   24     -0.38      0.00 
    8    4   24     -6.39      0.00 
   10    4   24      2.50      0.00 
   12    4   24      1.53      0.00 
   14    4   24      2.95      0.00 
   16    4   24     -1.52      0.00 
   18    4   24      1.89      0.00 
   20    4   24     -0.86      0.00 
  -23    5   24     -0.99      0.00 
  -21    5   24     -0.46      0.00 
  -19    5   24      0.92      0.00 
  -17    5   24      4.74      0.00 
  -15    5   24      1.27      0.00 
  -13    5   24      0.83      0.00 
  -11    5   24     -2.67      0.00 
   -9    5   24     -0.34      0.00 
   -7    5   24     -2.13      0.00 
   -5    5   24     -0.34      0.00 
   -3    5   24     -0.91      0.00 
   -1    5   24      2.24      0.00 
    1    5   24      1.66      0.00 
    3    5   24      0.51      0.00 
    5    5   24     -1.25      0.00 
    7    5   24     -1.20      0.00 
    9    5   24     -1.55      0.00 
   11    5   24     -0.47      0.00 
   13    5   24     -0.56      0.00 
   15    5   24      2.39      0.00 
   17    5   24      2.89      0.00 
  -22    6   24      0.60      0.00 
  -20    6   24     -2.87      0.00 
  -18    6   24     -0.94      0.00 
  -16    6   24      2.69      0.00 
  -14    6   24     -0.42      0.00 
  -12    6   24      3.78      0.00 
  -10    6   24      1.02      0.00 
   -8    6   24     -0.03      0.00 
   -6    6   24      0.48      0.00 
   -4    6   24     -1.89      0.00 
   -2    6   24     -3.78      0.00 
    0    6   24     -4.78      0.00 
    2    6   24     -1.86      0.00 
    4    6   24     -0.71      0.00 
    6    6   24      0.60      0.00 
    8    6   24     -4.12      0.00 
   10    6   24     -0.51      0.00 
   12    6   24     -3.21      0.00 
   14    6   24      0.93      0.00 
   16    6   24      1.06      0.00 
  -21    7   24      1.14      0.00 
  -19    7   24     -1.60      0.00 
  -17    7   24     -0.84      0.00 
  -15    7   24     -0.31      0.00 
  -13    7   24     -1.56      0.00 
  -11    7   24      0.68      0.00 
   -9    7   24      2.79      0.00 
   -7    7   24      2.06      0.00 
   -5    7   24      2.35      0.00 
   -3    7   24      0.35      0.00 
   -1    7   24      1.23      0.00 
    1    7   24     -4.10      0.00 
    3    7   24     -0.42      0.00 
    9    7   24     -3.98      0.00 
   11    7   24      0.26      0.00 
   13    7   24      0.39      0.00 
   15    7   24      3.20      0.00 
  -18    8   24      0.04      0.00 
  -16    8   24     -1.33      0.00 
  -14    8   24     -0.18      0.00 
  -12    8   24     -3.11      0.00 
  -10    8   24      1.53      0.00 
   -8    8   24     -1.01      0.00 
   -4    8   24      0.71      0.00 
   -2    8   24     -0.09      0.00 
    0    8   24      1.36      0.00 
    2    8   24     -3.54      0.00 
    4    8   24     -0.99      0.00 
    6    8   24     -3.71      0.00 
    8    8   24      1.40      0.00 
   10    8   24     -1.76      0.00 
   12    8   24     -0.72      0.00 
   14    8   24      0.68      0.00 
  -15    9   24     -1.88      0.00 
  -13    9   24      2.90      0.00 
  -11    9   24     -0.16      0.00 
   -9    9   24      2.16      0.00 
   -7    9   24     -0.07      0.00 
   -5    9   24      1.30      0.00 
   -3    9   24     -0.62      0.00 
   -1    9   24      3.64      0.00 
    1    9   24      2.17      0.00 
    3    9   24      0.26      0.00 
    5    9   24      0.07      0.00 
    7    9   24     -2.94      0.00 
    9    9   24      1.91      0.00 
   11    9   24     -0.90      0.00 
  -12   10   24     -0.10      0.00 
  -10   10   24     -1.77      0.00 
   -8   10   24      2.25      0.00 
   -6   10   24     -0.58      0.00 
   -4   10   24      1.97      0.00 
   -2   10   24     -2.00      0.00 
    0   10   24      2.86      0.00 
    2   10   24     -0.36      0.00 
    4   10   24      2.44      0.00 
    6   10   24     -1.20      0.00 
    8   10   24     -1.11      0.00 
  -24    1   25      1.26      0.00 
  -22    1   25      1.05      0.00 
  -20    1   25      0.50      0.00 
  -18    1   25     -0.32      0.00 
  -16    1   25      2.22      0.00 
  -14    1   25      3.21      0.00 
  -12    1   25      2.10      0.00 
  -10    1   25      2.94      0.00 
   -8    1   25     -0.92      0.00 
   -6    1   25      0.89      0.00 
   -4    1   25     -2.91      0.00 
   -2    1   25     -0.73      0.00 
    0    1   25     -6.57      0.00 
    2    1   25      4.12      0.00 
    4    1   25      0.81      0.00 
    6    1   25      4.63      0.00 
    8    1   25      2.76      0.00 
   10    1   25      2.27      0.00 
   12    1   25      1.71      0.00 
   14    1   25     -1.57      0.00 
   16    1   25     -1.80      0.00 
   18    1   25     -1.13      0.00 
   20    1   25     -0.86      0.00 
  -23    2   25      1.01      0.00 
  -21    2   25     -0.91      0.00 
  -19    2   25     -1.08      0.00 
  -17    2   25     -3.06      0.00 
  -15    2   25     -3.53      0.00 
  -13    2   25      1.88      0.00 
  -11    2   25     -1.32      0.00 
   -9    2   25      3.30      0.00 
   -7    2   25     -0.71      0.00 
   -5    2   25      4.45      0.00 
   -3    2   25     -3.28      0.00 
   -1    2   25     -0.46      0.00 
    1    2   25    -10.59      0.00 
    3    2   25     -3.68      0.00 
    5    2   25    -10.22      0.00 
    7    2   25      1.75      0.00 
    9    2   25     -2.18      0.00 
   11    2   25      4.24      0.00 
   13    2   25      0.83      0.00 
   15    2   25      1.90      0.00 
   17    2   25     -1.51      0.00 
   19    2   25      0.40      0.00 
   21    2   25     -1.87      0.00 
  -24    3   25     -0.95      0.00 
  -22    3   25      0.52      0.00 
  -20    3   25      1.59      0.00 
  -18    3   25      2.81      0.00 
  -16    3   25     -2.71      0.00 
  -14    3   25      2.99      0.00 
  -12    3   25     -3.12      0.00 
  -10    3   25     -1.81      0.00 
   -8    3   25     -0.15      0.00 
   -6    3   25     -1.63      0.00 
   -4    3   25      3.57      0.00 
   -2    3   25      3.87      0.00 
    0    3   25      4.29      0.00 
    2    3   25     -1.25      0.00 
    4    3   25     -1.52      0.00 
    6    3   25     -3.44      0.00 
    8    3   25     -3.01      0.00 
   10    3   25     -1.26      0.00 
   12    3   25      0.93      0.00 
   14    3   25      1.77      0.00 
   16    3   25      1.33      0.00 
   18    3   25      1.21      0.00 
   20    3   25      0.87      0.00 
  -23    4   25     -0.71      0.00 
  -21    4   25     -1.41      0.00 
  -19    4   25     -0.87      0.00 
  -17    4   25      2.10      0.00 
  -15    4   25      0.04      0.00 
  -13    4   25      3.00      0.00 
  -11    4   25     -0.42      0.00 
   -9    4   25      1.25      0.00 
   -7    4   25     -1.70      0.00 
   -5    4   25     -3.48      0.00 
   -3    4   25     -5.53      0.00 
   -1    4   25     -1.86      0.00 
    1    4   25      2.00      0.00 
    3    4   25     -1.48      0.00 
    5    4   25     -2.87      0.00 
    7    4   25     -0.80      0.00 
    9    4   25     -4.20      0.00 
   11    4   25      1.62      0.00 
   13    4   25     -4.34      0.00 
   15    4   25      1.42      0.00 
   17    4   25      0.91      0.00 
  -22    5   25     -1.06      0.00 
  -20    5   25     -1.03      0.00 
  -18    5   25     -2.51      0.00 
  -16    5   25      1.18      0.00 
  -14    5   25     -4.35      0.00 
  -12    5   25      3.73      0.00 
  -10    5   25     -1.67      0.00 
   -8    5   25      3.69      0.00 
   -6    5   25      1.25      0.00 
   -4    5   25      3.06      0.00 
   -2    5   25     -4.25      0.00 
    0    5   25      1.20      0.00 
    2    5   25     -5.06      0.00 
    4    5   25      3.27      0.00 
    6    5   25     -4.12      0.00 
    8    5   25      1.54      0.00 
   10    5   25     -3.35      0.00 
   12    5   25      1.63      0.00 
   14    5   25     -3.09      0.00 
   16    5   25     -0.12      0.00 
  -21    6   25     -0.20      0.00 
  -19    6   25     -0.71      0.00 
  -17    6   25     -0.30      0.00 
  -15    6   25      1.09      0.00 
  -13    6   25     -3.82      0.00 
  -11    6   25      2.45      0.00 
   -9    6   25     -3.22      0.00 
   -7    6   25      1.80      0.00 
   -5    6   25     -1.76      0.00 
   -3    6   25      3.19      0.00 
   -1    6   25     -2.98      0.00 
    1    6   25      1.14      0.00 
    3    6   25     -2.90      0.00 
    5    6   25      2.25      0.00 
    7    6   25     -3.32      0.00 
    9    6   25      1.47      0.00 
   11    6   25     -3.62      0.00 
   13    6   25      2.56      0.00 
   15    6   25     -2.33      0.00 
  -18    7   25     -0.26      0.00 
  -16    7   25     -0.50      0.00 
  -14    7   25     -0.38      0.00 
  -12    7   25     -1.65      0.00 
  -10    7   25      3.04      0.00 
   -8    7   25     -0.56      0.00 
   -6    7   25      0.54      0.00 
   -4    7   25      0.72      0.00 
   -2    7   25      0.34      0.00 
    0    7   25     -0.06      0.00 
    2    7   25     -1.03      0.00 
    4    7   25     -1.13      0.00 
    6    7   25      1.82      0.00 
    8    7   25     -1.66      0.00 
   10    7   25      1.72      0.00 
   12    7   25     -4.01      0.00 
   14    7   25      2.17      0.00 
  -15    8   25     -0.26      0.00 
  -13    8   25     -1.58      0.00 
  -11    8   25     -1.11      0.00 
   -9    8   25      1.54      0.00 
   -3    8   25      1.04      0.00 
   -1    8   25      0.06      0.00 
    1    8   25      3.37      0.00 
    3    8   25      0.04      0.00 
    5    8   25      0.22      0.00 
    7    8   25     -0.10      0.00 
    9    8   25      1.73      0.00 
   11    8   25     -0.85      0.00 
  -14    9   25      0.40      0.00 
  -12    9   25     -2.76      0.00 
  -10    9   25     -0.32      0.00 
   -8    9   25     -1.75      0.00 
   -6    9   25      1.05      0.00 
   -4    9   25      0.02      0.00 
   -2    9   25      2.11      0.00 
    0    9   25     -0.89      0.00 
    2    9   25      0.63      0.00 
    4    9   25     -0.09      0.00 
    6    9   25      0.83      0.00 
    8    9   25     -2.49      0.00 
   10    9   25      0.23      0.00 
   -7   10   25     -1.11      0.00 
   -5   10   25     -0.06      0.00 
    1   10   25      2.08      0.00 
    3   10   25      1.66      0.00 
  -20    0   26     -0.09      0.00 
  -18    0   26     -6.35      0.00 
  -16    0   26      2.51      0.00 
  -14    0   26     -4.36      0.00 
  -12    0   26     10.26      0.00 
  -10    0   26     -0.29      0.00 
   -8    0   26      6.58      0.00 
   -6    0   26     -3.98      0.00 
   -4    0   26      4.06      0.00 
   -2    0   26     -7.18      0.00 
    0    0   26     -4.99      0.00 
    2    0   26    -14.13      0.00 
    4    0   26      2.32      0.00 
    6    0   26     -2.42      0.00 
    8    0   26      6.36      0.00 
   10    0   26     -5.97      0.00 
   12    0   26      4.92      0.00 
   14    0   26     -1.48      0.00 
   16    0   26     -0.13      0.00 
   18    0   26     -3.11      0.00 
   20    0   26     -0.80      0.00 
  -21    1   26     -1.50      0.00 
  -19    1   26      3.13      0.00 
  -17    1   26     -3.15      0.00 
  -15    1   26     -2.11      0.00 
  -13    1   26     -6.49      0.00 
  -11    1   26      3.40      0.00 
   -9    1   26     -1.98      0.00 
   -7    1   26      4.75      0.00 
   -5    1   26     -1.75      0.00 
   -3    1   26      5.50      0.00 
   -1    1   26      1.17      0.00 
    1    1   26      0.88      0.00 
    3    1   26     -7.76      0.00 
    5    1   26     -5.45      0.00 
    7    1   26     -1.53      0.00 
    9    1   26      2.44      0.00 
   11    1   26     -2.14      0.00 
   13    1   26      1.40      0.00 
   15    1   26      1.13      0.00 
   17    1   26      2.62      0.00 
   19    1   26     -0.52      0.00 
  -22    2   26     -0.98      0.00 
  -20    2   26     -1.95      0.00 
  -18    2   26      0.89      0.00 
  -16    2   26     -0.56      0.00 
  -14    2   26      2.66      0.00 
  -12    2   26     -3.92      0.00 
  -10    2   26      1.77      0.00 
   -8    2   26     -1.77      0.00 
   -6    2   26      2.71      0.00 
   -4    2   26     -3.06      0.00 
   -2    2   26     -0.68      0.00 
    0    2   26     -0.85      0.00 
    2    2   26      4.45      0.00 
    4    2   26     -2.65      0.00 
    6    2   26     -3.31      0.00 
    8    2   26     -0.74      0.00 
   10    2   26     -0.23      0.00 
   12    2   26      0.31      0.00 
   14    2   26     -0.70      0.00 
   16    2   26     -0.77      0.00 
   18    2   26     -0.10      0.00 
   20    2   26     -0.48      0.00 
  -23    3   26      1.41      0.00 
  -21    3   26      1.32      0.00 
  -19    3   26     -1.95      0.00 
  -17    3   26     -0.69      0.00 
  -15    3   26     -2.89      0.00 
  -13    3   26     -0.57      0.00 
  -11    3   26     -2.26      0.00 
   -9    3   26     -1.96      0.00 
   -7    3   26      0.09      0.00 
   -5    3   26      1.60      0.00 
   -3    3   26      0.71      0.00 
   -1    3   26     -5.80      0.00 
    1    3   26      0.37      0.00 
    3    3   26     -2.39      0.00 
    5    3   26     -0.96      0.00 
    7    3   26     -5.22      0.00 
    9    3   26     -2.92      0.00 
   11    3   26      0.44      0.00 
   13    3   26      1.95      0.00 
   15    3   26     -0.07      0.00 
   17    3   26     -0.51      0.00 
   19    3   26      0.90      0.00 
  -22    4   26     -0.80      0.00 
  -20    4   26      0.29      0.00 
  -16    4   26     -1.75      0.00 
  -14    4   26      2.92      0.00 
  -12    4   26     -3.39      0.00 
  -10    4   26      0.02      0.00 
   -8    4   26     -1.98      0.00 
   -6    4   26     -0.60      0.00 
   -4    4   26     -1.75      0.00 
   -2    4   26      3.82      0.00 
    0    4   26      1.01      0.00 
    2    4   26      2.04      0.00 
    4    4   26     -0.20      0.00 
    6    4   26      3.96      0.00 
    8    4   26     -4.27      0.00 
   10    4   26     -0.43      0.00 
   12    4   26     -3.09      0.00 
   14    4   26      1.90      0.00 
   16    4   26     -1.40      0.00 
  -21    5   26     -0.65      0.00 
  -19    5   26     -2.08      0.00 
  -17    5   26     -0.39      0.00 
  -15    5   26      1.33      0.00 
  -13    5   26      2.66      0.00 
  -11    5   26     -0.78      0.00 
   -9    5   26      0.12      0.00 
   -7    5   26     -0.70      0.00 
   -5    5   26     -1.50      0.00 
   -3    5   26     -3.84      0.00 
   -1    5   26     -1.55      0.00 
    1    5   26     -1.16      0.00 
    3    5   26      1.50      0.00 
    5    5   26      0.19      0.00 
    7    5   26      0.12      0.00 
    9    5   26     -1.50      0.00 
   11    5   26     -0.32      0.00 
   13    5   26     -2.39      0.00 
   15    5   26     -0.56      0.00 
  -20    6   26     -0.25      0.00 
  -18    6   26     -3.03      0.00 
  -16    6   26     -0.38      0.00 
  -14    6   26     -3.91      0.00 
  -12    6   26      2.34      0.00 
  -10    6   26     -0.19      0.00 
   -8    6   26      1.21      0.00 
   -6    6   26      1.35      0.00 
   -4    6   26      2.23      0.00 
   -2    6   26      1.53      0.00 
    0    6   26     -0.94      0.00 
    2    6   26     -0.59      0.00 
    4    6   26     -0.43      0.00 
    6    6   26      3.57      0.00 
    8    6   26      0.77      0.00 
   10    6   26      0.66      0.00 
   12    6   26     -2.00      0.00 
   14    6   26     -0.17      0.00 
  -17    7   26     -0.95      0.00 
  -15    7   26      1.33      0.00 
  -13    7   26     -2.54      0.00 
  -11    7   26     -1.38      0.00 
   -9    7   26     -1.70      0.00 
   -7    7   26     -2.33      0.00 
   -5    7   26      0.67      0.00 
   -3    7   26      0.56      0.00 
   -1    7   26      2.71      0.00 
    1    7   26      0.47      0.00 
    3    7   26      1.28      0.00 
    5    7   26     -3.99      0.00 
    7    7   26      4.16      0.00 
    9    7   26     -0.48      0.00 
   11    7   26      0.10      0.00 
   13    7   26     -0.72      0.00 
  -14    8   26      1.83      0.00 
  -12    8   26     -0.67      0.00 
  -10    8   26      1.51      0.00 
   -4    8   26     -0.20      0.00 
   -2    8   26     -0.05      0.00 
    0    8   26      4.05      0.00 
    2    8   26     -0.37      0.00 
    4    8   26      2.67      0.00 
    6    8   26     -1.72      0.00 
    8    8   26      1.69      0.00 
   10    8   26      0.70      0.00 
  -11    9   26     -1.29      0.00 
   -9    9   26      0.93      0.00 
   -7    9   26     -0.24      0.00 
   -5    9   26      0.27      0.00 
   -3    9   26     -2.56      0.00 
   -1    9   26     -0.41      0.00 
    1    9   26      1.04      0.00 
    3    9   26      2.33      0.00 
    5    9   26      1.96      0.00 
    7    9   26     -1.94      0.00 
  -20    1   27      0.12      0.00 
  -18    1   27     -2.75      0.00 
  -16    1   27      0.37      0.00 
  -14    1   27     -3.56      0.00 
  -12    1   27     -1.25      0.00 
  -10    1   27      1.83      0.00 
   -8    1   27     -0.95      0.00 
   -6    1   27      2.09      0.00 
   -4    1   27     -0.85      0.00 
   -2    1   27      1.91      0.00 
    0    1   27     -5.10      0.00 
    2    1   27     -3.41      0.00 
    4    1   27     -6.31      0.00 
    6    1   27     -2.25      0.00 
    8    1   27     -0.78      0.00 
   10    1   27     -0.83      0.00 
   12    1   27     -0.52      0.00 
   14    1   27      1.65      0.00 
   16    1   27     -0.92      0.00 
   18    1   27      0.25      0.00 
  -21    2   27      0.68      0.00 
  -19    2   27      0.90      0.00 
  -17    2   27      3.16      0.00 
  -15    2   27     -3.69      0.00 
  -13    2   27     -0.54      0.00 
  -11    2   27     -4.66      0.00 
   -9    2   27      0.06      0.00 
   -7    2   27     -2.59      0.00 
   -5    2   27      3.40      0.00 
   -3    2   27      0.41      0.00 
   -1    2   27      6.30      0.00 
    1    2   27     -0.11      0.00 
    3    2   27      4.37      0.00 
    5    2   27     -5.70      0.00 
    7    2   27      0.22      0.00 
    9    2   27     -4.44      0.00 
   11    2   27      0.60      0.00 
   13    2   27     -0.41      0.00 
   15    2   27      1.63      0.00 
   17    2   27      0.86      0.00 
  -22    3   27     -0.32      0.00 
  -20    3   27     -1.15      0.00 
  -18    3   27      2.73      0.00 
  -16    3   27     -2.40      0.00 
  -14    3   27      4.14      0.00 
  -12    3   27     -0.24      0.00 
  -10    3   27     -0.45      0.00 
   -8    3   27     -1.45      0.00 
   -6    3   27     -2.71      0.00 
   -4    3   27     -1.99      0.00 
   -2    3   27     -2.82      0.00 
    0    3   27      2.21      0.00 
    2    3   27      2.28      0.00 
    4    3   27      3.97      0.00 
    6    3   27      1.50      0.00 
    8    3   27     -0.58      0.00 
   10    3   27     -2.56      0.00 
   12    3   27     -3.16      0.00 
   14    3   27     -1.36      0.00 
   16    3   27      0.06      0.00 
  -21    4   27     -0.29      0.00 
  -19    4   27     -0.89      0.00 
  -17    4   27      0.02      0.00 
  -15    4   27     -1.38      0.00 
  -13    4   27      1.08      0.00 
  -11    4   27      0.34      0.00 
   -9    4   27      0.44      0.00 
   -7    4   27      1.04      0.00 
   -5    4   27      0.72      0.00 
   -3    4   27     -1.67      0.00 
   -1    4   27     -1.73      0.00 
    1    4   27     -1.48      0.00 
    3    4   27      1.40      0.00 
    5    4   27      0.94      0.00 
    7    4   27      3.08      0.00 
    9    4   27     -1.69      0.00 
   11    4   27      1.56      0.00 
   13    4   27     -2.49      0.00 
   15    4   27     -1.42      0.00 
  -20    5   27      0.43      0.00 
  -18    5   27     -1.49      0.00 
  -16    5   27      1.07      0.00 
  -14    5   27     -4.50      0.00 
  -12    5   27      1.49      0.00 
  -10    5   27     -2.25      0.00 
   -8    5   27      1.86      0.00 
   -6    5   27     -1.79      0.00 
   -4    5   27      1.62      0.00 
   -2    5   27     -0.34      0.00 
    0    5   27      3.16      0.00 
    2    5   27     -1.68      0.00 
    4    5   27      3.20      0.00 
    6    5   27     -0.17      0.00 
    8    5   27      3.73      0.00 
   10    5   27     -0.85      0.00 
   12    5   27      1.85      0.00 
   14    5   27     -0.95      0.00 
  -19    6   27     -0.34      0.00 
  -17    6   27     -1.18      0.00 
  -15    6   27      3.15      0.00 
  -13    6   27     -2.31      0.00 
  -11    6   27      2.23      0.00 
   -9    6   27     -1.85      0.00 
   -7    6   27      0.79      0.00 
   -5    6   27     -2.44      0.00 
   -3    6   27      1.35      0.00 
   -1    6   27     -1.00      0.00 
    1    6   27      2.28      0.00 
    3    6   27     -1.83      0.00 
    5    6   27      2.37      0.00 
    7    6   27     -1.21      0.00 
    9    6   27      3.38      0.00 
   11    6   27     -1.47      0.00 
   13    6   27      1.76      0.00 
  -16    7   27     -0.01      0.00 
  -14    7   27      0.08      0.00 
  -12    7   27     -2.54      0.00 
  -10    7   27      1.12      0.00 
   -8    7   27     -0.57      0.00 
   -6    7   27      1.12      0.00 
   -4    7   27      0.60      0.00 
   -2    7   27     -0.43      0.00 
    0    7   27      2.38      0.00 
    2    7   27      0.96      0.00 
    4    7   27     -0.45      0.00 
    6    7   27      1.53      0.00 
    8    7   27      0.46      0.00 
   10    7   27      2.49      0.00 
   12    7   27     -1.10      0.00 
  -13    8   27     -0.04      0.00 
  -11    8   27     -1.43      0.00 
   -9    8   27     -0.82      0.00 
   -7    8   27     -1.54      0.00 
   -3    8   27      1.22      0.00 
   -1    8   27     -2.83      0.00 
    1    8   27     -0.02      0.00 
    3    8   27      0.53      0.00 
    5    8   27     -0.09      0.00 
    7    8   27     -0.16      0.00 
    9    8   27      0.34      0.00 
   -8    9   27     -0.56      0.00 
   -6    9   27     -0.31      0.00 
   -4    9   27     -0.37      0.00 
  -16    0   28      3.38      0.00 
  -14    0   28     -9.91      0.00 
  -12    0   28      0.59      0.00 
  -10    0   28     -3.53      0.00 
   -8    0   28      4.26      0.00 
   -6    0   28     -1.88      0.00 
   -4    0   28      5.46      0.00 
   -2    0   28      2.64      0.00 
    0    0   28      8.49      0.00 
    2    0   28     -5.31      0.00 
    4    0   28     -2.46      0.00 
    6    0   28     -7.59      0.00 
    8    0   28      3.21      0.00 
   10    0   28     -3.13      0.00 
   12    0   28     -0.47      0.00 
   14    0   28      0.69      0.00 
   16    0   28      1.52      0.00 
   18    0   28      0.68      0.00 
  -19    1   28      1.79      0.00 
  -17    1   28      2.30      0.00 
  -15    1   28      2.15      0.00 
  -13    1   28     -5.17      0.00 
  -11    1   28     -0.26      0.00 
   -9    1   28     -3.24      0.00 
   -7    1   28      1.70      0.00 
   -5    1   28     -2.48      0.00 
   -3    1   28      1.25      0.00 
   -1    1   28      1.31      0.00 
    1    1   28      7.27      0.00 
    3    1   28      3.85      0.00 
    5    1   28      0.64      0.00 
    7    1   28     -1.59      0.00 
    9    1   28      1.62      0.00 
   11    1   28     -1.53      0.00 
   13    1   28     -0.15      0.00 
   15    1   28     -2.23      0.00 
   17    1   28      1.88      0.00 
  -20    2   28     -0.35      0.00 
  -18    2   28     -0.39      0.00 
  -16    2   28      0.45      0.00 
  -14    2   28      2.00      0.00 
  -12    2   28     -2.37      0.00 
  -10    2   28     -0.46      0.00 
   -8    2   28     -5.33      0.00 
   -6    2   28      2.02      0.00 
   -4    2   28     -0.14      0.00 
   -2    2   28     -0.33      0.00 
    0    2   28     -3.23      0.00 
    2    2   28      3.43      0.00 
    4    2   28      1.20      0.00 
    6    2   28     -0.22      0.00 
    8    2   28     -0.74      0.00 
   10    2   28     -0.10      0.00 
   12    2   28     -1.25      0.00 
   14    2   28     -0.11      0.00 
   16    2   28     -1.40      0.00 
  -19    3   28     -0.50      0.00 
  -15    3   28     -0.78      0.00 
  -13    3   28      1.15      0.00 
  -11    3   28     -0.17      0.00 
   -9    3   28     -1.40      0.00 
   -7    3   28     -2.08      0.00 
   -5    3   28     -0.77      0.00 
   -3    3   28      3.33      0.00 
   -1    3   28      0.78      0.00 
    1    3   28      1.24      0.00 
    3    3   28      1.66      0.00 
    5    3   28      4.74      0.00 
    7    3   28      1.46      0.00 
    9    3   28      0.35      0.00 
   11    3   28     -1.14      0.00 
   13    3   28      1.51      0.00 
   15    3   28     -0.60      0.00 
  -20    4   28     -0.12      0.00 
  -18    4   28      1.75      0.00 
  -16    4   28     -2.14      0.00 
  -14    4   28      4.60      0.00 
  -12    4   28     -1.44      0.00 
  -10    4   28      0.92      0.00 
   -8    4   28     -0.11      0.00 
   -6    4   28     -0.64      0.00 
   -4    4   28     -3.90      0.00 
   -2    4   28     -0.05      0.00 
    0    4   28     -0.40      0.00 
    2    4   28      0.59      0.00 
    4    4   28     -0.51      0.00 
    6    4   28      3.98      0.00 
    8    4   28     -0.58      0.00 
   10    4   28      2.97      0.00 
   12    4   28     -2.34      0.00 
   14    4   28      0.78      0.00 
  -19    5   28     -0.04      0.00 
  -17    5   28     -2.21      0.00 
  -15    5   28     -1.55      0.00 
  -13    5   28      1.83      0.00 
  -11    5   28      0.20      0.00 
   -9    5   28      0.16      0.00 
   -7    5   28      1.11      0.00 
   -5    5   28      2.38      0.00 
   -3    5   28     -0.07      0.00 
   -1    5   28      1.21      0.00 
    1    5   28     -1.86      0.00 
    3    5   28      0.70      0.00 
    5    5   28      0.05      0.00 
    7    5   28      2.38      0.00 
    9    5   28      1.04      0.00 
   11    5   28      1.44      0.00 
   13    5   28     -0.15      0.00 
  -16    6   28      2.25      0.00 
  -14    6   28     -4.09      0.00 
  -12    6   28      0.27      0.00 
  -10    6   28     -1.88      0.00 
   -8    6   28     -0.92      0.00 
   -6    6   28     -1.07      0.00 
   -4    6   28      0.56      0.00 
   -2    6   28      1.69      0.00 
    0    6   28      0.59      0.00 
    2    6   28      0.81      0.00 
    4    6   28     -2.07      0.00 
    6    6   28     -0.44      0.00 
    8    6   28      1.60      0.00 
   10    6   28      0.99      0.00 
   12    6   28      0.47      0.00 
  -13    7   28      0.07      0.00 
  -11    7   28      1.08      0.00 
   -9    7   28      0.85      0.00 
   -7    7   28     -1.75      0.00 
   -5    7   28     -0.98      0.00 
   -3    7   28     -0.89      0.00 
   -1    7   28      1.35      0.00 
    1    7   28      0.05      0.00 
    3    7   28      1.88      0.00 
    5    7   28     -2.98      0.00 
    7    7   28      1.52      0.00 
    9    7   28      0.04      0.00 
  -10    8   28      0.98      0.00 
   -8    8   28      0.49      0.00 
   -6    8   28      0.26      0.00 
    0    8   28      1.52      0.00 
    2    8   28     -1.10      0.00 
    4    8   28      1.42      0.00 
    6    8   28     -1.65      0.00 
  -18    1   29     -1.83      0.00 
  -16    1   29      3.85      0.00 
  -14    1   29     -1.50      0.00 
  -12    1   29     -2.18      0.00 
  -10    1   29     -1.02      0.00 
   -8    1   29     -2.62      0.00 
   -6    1   29      0.87      0.00 
   -4    1   29     -1.25      0.00 
   -2    1   29      3.13      0.00 
    0    1   29      2.68      0.00 
    2    1   29      5.07      0.00 
    4    1   29     -0.36      0.00 
    6    1   29     -0.83      0.00 
    8    1   29     -2.00      0.00 
   10    1   29      1.93      0.00 
   12    1   29     -2.21      0.00 
   14    1   29      2.21      0.00 
   16    1   29     -0.81      0.00 
  -19    2   29     -2.32      0.00 
  -17    2   29      3.22      0.00 
  -15    2   29      0.35      0.00 
  -13    2   29      3.83      0.00 
  -11    2   29     -0.55      0.00 
   -9    2   29      1.30      0.00 
   -7    2   29     -3.26      0.00 
   -5    2   29      0.51      0.00 
   -3    2   29     -2.97      0.00 
   -1    2   29      1.84      0.00 
    1    2   29     -0.04      0.00 
    3    2   29      6.19      0.00 
    5    2   29      1.09      0.00 
    7    2   29      3.13      0.00 
    9    2   29     -1.22      0.00 
   11    2   29     -0.28      0.00 
   13    2   29     -0.44      0.00 
   15    2   29     -1.01      0.00 
  -18    3   29      1.39      0.00 
  -14    3   29      2.17      0.00 
  -12    3   29      1.05      0.00 
  -10    3   29      1.72      0.00 
   -8    3   29     -0.25      0.00 
   -6    3   29     -1.15      0.00 
   -4    3   29      0.73      0.00 
   -2    3   29     -1.45      0.00 
    0    3   29     -1.23      0.00 
    2    3   29     -2.20      0.00 
    4    3   29      0.49      0.00 
    6    3   29      0.75      0.00 
    8    3   29      2.02      0.00 
   10    3   29      1.58      0.00 
   12    3   29     -0.27      0.00 
   14    3   29     -0.89      0.00 
  -17    4   29     -1.00      0.00 
  -15    4   29     -1.49      0.00 
  -13    4   29     -0.26      0.00 
  -11    4   29      0.12      0.00 
   -9    4   29      0.77      0.00 
   -7    4   29      2.13      0.00 
   -5    4   29      0.85      0.00 
   -3    4   29      0.54      0.00 
   -1    4   29      2.61      0.00 
    1    4   29     -0.91      0.00 
    3    4   29     -0.06      0.00 
    5    4   29     -1.28      0.00 
    7    4   29      1.86      0.00 
    9    4   29      1.06      0.00 
   11    4   29      1.94      0.00 
   13    4   29      1.18      0.00 
  -16    5   29      3.01      0.00 
  -14    5   29     -1.27      0.00 
  -12    5   29      0.60      0.00 
  -10    5   29     -2.69      0.00 
   -8    5   29      1.53      0.00 
   -6    5   29     -0.72      0.00 
   -4    5   29      0.86      0.00 
   -2    5   29     -0.88      0.00 
    0    5   29      1.06      0.00 
    2    5   29     -1.09      0.00 
    4    5   29      0.43      0.00 
    6    5   29     -3.22      0.00 
    8    5   29      0.53      0.00 
   10    5   29     -0.12      0.00 
   12    5   29      2.00      0.00 
  -15    6   29      1.18      0.00 
  -13    6   29     -1.54      0.00 
  -11    6   29      1.14      0.00 
   -9    6   29     -0.88      0.00 
   -7    6   29      1.90      0.00 
   -5    6   29      0.44      0.00 
   -3    6   29      1.17      0.00 
   -1    6   29     -0.62      0.00 
    1    6   29      1.23      0.00 
    3    6   29     -0.85      0.00 
    5    6   29      1.09      0.00 
    7    6   29     -1.90      0.00 
    9    6   29      1.51      0.00 
  -10    7   29      0.02      0.00 
   -8    7   29     -1.91      0.00 
   -6    7   29      0.32      0.00 
   -4    7   29      1.06      0.00 
   -2    7   29     -1.72      0.00 
    0    7   29     -0.15      0.00 
    2    7   29      0.31      0.00 
    4    7   29     -0.91      0.00 
    6    7   29     -1.22      0.00 
   -5    8   29     -1.34      0.00 
  -14    0   30     -3.36      0.00 
  -12    0   30      0.82      0.00 
  -10    0   30     -3.73      0.00 
   -8    0   30      2.20      0.00 
   -6    0   30     -2.57      0.00 
   -4    0   30     -0.19      0.00 
   -2    0   30     -3.60      0.00 
    0    0   30      6.96      0.00 
    2    0   30      4.39      0.00 
    4    0   30      6.56      0.00 
    6    0   30     -1.23      0.00 
    8    0   30     -0.52      0.00 
   10    0   30      0.58      0.00 
   12    0   30     -1.57      0.00 
   14    0   30      0.43      0.00 
  -15    1   30      4.12      0.00 
  -13    1   30     -0.65      0.00 
  -11    1   30      2.01      0.00 
   -9    1   30     -2.05      0.00 
   -7    1   30      0.69      0.00 
   -5    1   30     -1.78      0.00 
   -3    1   30     -1.08      0.00 
   -1    1   30     -4.34      0.00 
    1    1   30     -0.32      0.00 
    3    1   30      1.24      0.00 
    5    1   30      2.23      0.00 
    7    1   30     -0.25      0.00 
    9    1   30      1.85      0.00 
   11    1   30     -0.68      0.00 
   13    1   30      1.27      0.00 
  -16    2   30     -0.77      0.00 
  -14    2   30      0.55      0.00 
  -12    2   30      1.26      0.00 
  -10    2   30      2.65      0.00 
   -8    2   30     -3.14      0.00 
   -6    2   30      0.78      0.00 
   -4    2   30     -0.16      0.00 
   -2    2   30      2.05      0.00 
    0    2   30     -3.37      0.00 
    2    2   30      0.64      0.00 
    4    2   30      0.39      0.00 
    6    2   30      0.92      0.00 
    8    2   30     -1.09      0.00 
   10    2   30      1.53      0.00 
   12    2   30      0.24      0.00 
  -17    3   30      0.28      0.00 
  -15    3   30     -0.81      0.00 
  -13    3   30      1.35      0.00 
  -11    3   30      1.10      0.00 
   -9    3   30      1.62      0.00 
   -7    3   30      0.62      0.00 
   -5    3   30     -2.11      0.00 
   -3    3   30     -0.41      0.00 
   -1    3   30      0.71      0.00 
    1    3   30     -0.51      0.00 
    3    3   30     -1.91      0.00 
    5    3   30      1.12      0.00 
    7    3   30     -0.30      0.00 
    9    3   30      1.36      0.00 
   11    3   30     -1.34      0.00 
  -16    4   30     -2.60      0.00 
  -14    4   30      2.50      0.00 
  -12    4   30     -0.99      0.00 
  -10    4   30      0.90      0.00 
   -8    4   30      1.08      0.00 
   -6    4   30      1.88      0.00 
   -4    4   30     -0.30      0.00 
   -2    4   30      0.75      0.00 
    0    4   30     -0.46      0.00 
    2    4   30     -1.35      0.00 
    4    4   30     -3.02      0.00 
    6    4   30      0.40      0.00 
    8    4   30     -2.14      0.00 
   10    4   30      2.04      0.00 
  -15    5   30     -2.34      0.00 
  -13    5   30     -0.80      0.00 
  -11    5   30     -0.46      0.00 
   -9    5   30     -0.58      0.00 
   -7    5   30     -0.30      0.00 
   -5    5   30      1.49      0.00 
   -3    5   30      0.01      0.00 
   -1    5   30      2.06      0.00 
    1    5   30     -0.66      0.00 
    3    5   30      0.95      0.00 
    5    5   30     -1.92      0.00 
    7    5   30     -0.14      0.00 
    9    5   30     -0.53      0.00 
  -10    6   30     -0.18      0.00 
   -8    6   30     -0.06      0.00 
   -6    6   30     -1.63      0.00 
   -4    6   30     -0.56      0.00 
   -2    6   30      0.27      0.00 
    0    6   30     -0.68      0.00 
    2    6   30      1.08      0.00 
    4    6   30     -0.24      0.00 
    6    6   30     -1.81      0.00 
   -7    7   30      0.56      0.00 
  -14    1   31      0.73      0.00 
  -12    1   31      1.56      0.00 
  -10    1   31      1.62      0.00 
   -8    1   31     -0.76      0.00 
   -6    1   31      1.50      0.00 
   -4    1   31     -1.98      0.00 
   -2    1   31     -1.85      0.00 
    0    1   31     -3.16      0.00 
    2    1   31      0.75      0.00 
    4    1   31      1.24      0.00 
    6    1   31      3.12      0.00 
    8    1   31     -2.81      0.00 
   10    1   31      2.12      0.00 
   12    1   31     -1.77      0.00 
  -13    2   31      1.63      0.00 
  -11    2   31      0.67      0.00 
   -9    2   31      3.06      0.00 
   -7    2   31     -0.70      0.00 
   -5    2   31      1.69      0.00 
   -3    2   31     -0.91      0.00 
   -1    2   31     -0.04      0.00 
    1    2   31     -3.58      0.00 
    3    2   31     -0.62      0.00 
    5    2   31     -1.92      0.00 
    7    2   31      0.65      0.00 
    9    2   31      0.19      0.00 
   11    2   31     -0.51      0.00 
  -14    3   31     -1.00      0.00 
  -12    3   31     -0.94      0.00 
  -10    3   31      1.13      0.00 
   -8    3   31      2.34      0.00 
   -6    3   31      0.04      0.00 
   -4    3   31      0.30      0.00 
   -2    3   31      0.71      0.00 
    0    3   31      0.18      0.00 
    2    3   31     -1.32      0.00 
    4    3   31     -0.87      0.00 
    6    3   31     -1.32      0.00 
    8    3   31      0.33      0.00 
   10    3   31      0.39      0.00 
  -13    4   31      0.11      0.00 
  -11    4   31     -0.68      0.00 
   -9    4   31     -1.10      0.00 
   -7    4   31      2.17      0.00 
   -5    4   31      0.59      0.00 
   -3    4   31     -1.08      0.00 
   -1    4   31      1.10      0.00 
    1    4   31     -0.51      0.00 
    3    4   31      0.82      0.00 
    5    4   31     -1.10      0.00 
    7    4   31     -1.57      0.00 
  -10    5   31     -1.15      0.00 
   -8    5   31      0.91      0.00 
   -6    5   31     -0.79      0.00 
   -4    5   31      1.03      0.00 
   -2    5   31      0.37      0.00 
    0    5   31     -0.17      0.00 
    2    5   31     -0.73      0.00 
    4    5   31      1.78      0.00 
    6    5   31     -0.13      0.00 
   -5    6   31     -0.23      0.00 
   -3    6   31      0.08      0.00 
  -12    0   32      2.07      0.00 
  -10    0   32     -1.74      0.00 
   -8    0   32      1.24      0.00 
   -6    0   32     -0.37      0.00 
   -4    0   32      1.14      0.00 
   -2    0   32     -5.14      0.00 
    0    0   32     -1.14      0.00 
    2    0   32     -3.84      0.00 
    4    0   32      1.78      0.00 
    6    0   32      2.81      0.00 
    8    0   32     -0.18      0.00 
  -13    1   32     -1.59      0.00 
  -11    1   32      1.88      0.00 
   -9    1   32     -1.15      0.00 
   -7    1   32      1.14      0.00 
   -5    1   32      0.00      0.00 
   -3    1   32      1.62      0.00 
   -1    1   32     -1.76      0.00 
    1    1   32     -2.32      0.00 
    3    1   32     -1.64      0.00 
    5    1   32     -0.15      0.00 
    7    1   32     -1.33      0.00 
    9    1   32      1.12      0.00 
  -12    2   32      0.04      0.00 
  -10    2   32      1.95      0.00 
   -8    2   32     -0.96      0.00 
   -6    2   32      1.09      0.00 
   -4    2   32     -1.10      0.00 
   -2    2   32      2.51      0.00 
    0    2   32     -1.87      0.00 
    2    2   32     -0.76      0.00 
    4    2   32     -1.16      0.00 
    6    2   32      1.64      0.00 
    8    2   32     -0.49      0.00 
  -11    3   32     -0.79      0.00 
   -9    3   32      0.12      0.00 
   -7    3   32      1.42      0.00 
   -5    3   32     -0.16      0.00 
   -3    3   32     -0.75      0.00 
   -1    3   32      0.52      0.00 
    1    3   32      0.12      0.00 
    3    3   32     -1.76      0.00 
    5    3   32      0.05      0.00 
    7    3   32     -1.07      0.00 
  -10    4   32     -0.01      0.00 
   -8    4   32      0.38      0.00 
   -6    4   32      0.57      0.00 
   -4    4   32     -0.79      0.00 
   -2    4   32      0.08      0.00 
    0    4   32      0.71      0.00 
    2    4   32      1.29      0.00 
    4    4   32     -0.97      0.00 
   -7    5   32     -1.26      0.00 
   -5    5   32     -0.37      0.00 
   -3    5   32     -1.01      0.00 
   -1    5   32      0.73      0.00 
  -10    1   33      0.80      0.00 
   -8    1   33     -1.03      0.00 
   -6    1   33      1.49      0.00 
   -4    1   33      0.63      0.00 
   -2    1   33      1.13      0.00 
    0    1   33     -0.30      0.00 
    2    1   33     -2.06      0.00 
    4    1   33     -2.76      0.00 
    6    1   33      2.25      0.00 
   -9    2   33      0.72      0.00 
   -7    2   33     -0.46      0.00 
   -5    2   33      0.65      0.00 
   -3    2   33      0.05      0.00 
   -1    2   33      1.53      0.00 
    1    2   33     -0.40      0.00 
    3    2   33      0.92      0.00 
    5    2   33     -0.72      0.00 
   -8    3   33      0.53      0.00 
   -6    3   33      0.14      0.00 
   -4    3   33     -0.71      0.00 
   -2    3   33     -0.08      0.00 
    0    3   33      0.68      0.00 
    2    3   33      1.06      0.00 
    4    3   33      0.74      0.00 
   -5    4   33      0.35      0.00 
   -3    4   33     -0.40      0.00 
   -1    4   33      0.75      0.00 
   -3    1   34      1.14      0.00 
   -1    1   34      0.72      0.00 
   -4    2   34     -0.86      0.00 
   -2    2   34      1.85      0.00 
    2    0    0    -97.39      0.00 
   18    0    0     13.89      0.00 
   35    1    0     -0.31      0.00 
   34    4    0     -0.26      0.00 
   33    5    0     -0.61      0.00 
   32    6    0     -1.12      0.00 
   31    7    0      4.34      0.00 
    0    8    0    -15.56      0.00 
   28    8    0     -1.85      0.00 
   30    8    0     -0.67      0.00 
   26   10    0     -1.22      0.00 
   22   12    0      0.83      0.00 
   19   13    0      1.36      0.00 
   14   14    0      0.75      0.00 
    1   15    0     -1.16      0.00 
    2    1    1     65.11      0.00 
  -35    2    1      0.95      0.00 
   35    2    1      0.42      0.00 
   30    7    1      4.01      0.00 
  -29    8    1     -1.47      0.00 
   -1    8    1      8.80      0.00 
   29    8    1     -1.14      0.00 
  -28    9    1      0.94      0.00 
   28    9    1     -1.63      0.00 
  -27   10    1      0.84      0.00 
  -15   14    1     -0.03      0.00 
  -13   14    1     -0.60      0.00 
   13   14    1      0.41      0.00 
   15   14    1      1.27      0.00 
   -8   15    1     -0.27      0.00 
   -6   15    1      1.62      0.00 
   -4   15    1      0.71      0.00 
   -2   15    1     -1.12      0.00 
    8   15    1      1.70      0.00 
  -18    0    2      2.89      0.00 
    0    0    2    213.12      0.00 
   18    0    2    -16.80      0.00 
  -35    1    2     -0.22      0.00 
   35    1    2     -0.66      0.00 
    4    2    2    -84.28      0.00 
    5    3    2    -27.03      0.00 
   34    4    2     -0.54      0.00 
   33    5    2      1.24      0.00 
  -32    6    2     -2.40      0.00 
   32    6    2      0.46      0.00 
  -31    7    2     -0.99      0.00 
   31    7    2      0.63      0.00 
  -30    8    2      1.36      0.00 
  -28    8    2      0.95      0.00 
    0    8    2      1.56      0.00 
   28    8    2     -0.15      0.00 
   30    8    2     -0.14      0.00 
  -26   10    2     -0.43      0.00 
   26   10    2     -0.15      0.00 
  -25   11    2     -0.68      0.00 
  -22   12    2     -0.01      0.00 
   22   12    2     -1.26      0.00 
  -19   13    2     -0.40      0.00 
  -14   14    2     -2.05      0.00 
  -12   14    2     -0.74      0.00 
   14   14    2      0.83      0.00 
   -7   15    2     -0.42      0.00 
   -5   15    2      1.50      0.00 
   -3   15    2     -0.17      0.00 
   -1   15    2      2.10      0.00 
  -35    2    3      0.46      0.00 
    5    4    3     15.79      0.00 
   30    7    3      0.88      0.00 
  -29    8    3      1.56      0.00 
   -1    8    3      2.82      0.00 
   29    8    3     -3.34      0.00 
  -28    9    3      1.69      0.00 
   28    9    3      1.46      0.00 
  -27   10    3      0.07      0.00 
   24   11    3     -1.21      0.00 
   18   13    3      0.40      0.00 
  -15   14    3      1.25      0.00 
  -13   14    3     -1.78      0.00 
  -11   14    3      1.06      0.00 
   13   14    3     -1.28      0.00 
   -8   15    3     -2.66      0.00 
   -6   15    3     -0.85      0.00 
   -4   15    3      0.45      0.00 
   -2   15    3     -0.98      0.00 
  -18    0    4    -27.98      0.00 
   18    0    4    -10.25      0.00 
  -35    1    4     -0.48      0.00 
    6    4    4     11.29      0.00 
  -32    6    4     -0.50      0.00 
   32    6    4     -2.89      0.00 
  -31    7    4      1.51      0.00 
   29    7    4     -1.40      0.00 
   31    7    4     -0.82      0.00 
  -30    8    4      0.30      0.00 
  -28    8    4      0.65      0.00 
    0    8    4     11.62      0.00 
   28    8    4      0.51      0.00 
   27    9    4      0.25      0.00 
  -26   10    4      0.25      0.00 
   26   10    4     -0.38      0.00 
  -22   12    4     -0.88      0.00 
  -19   13    4     -0.18      0.00 
  -14   14    4     -0.84      0.00 
  -12   14    4     -2.11      0.00 
  -10   14    4     -0.82      0.00 
   14   14    4     -0.49      0.00 
   -7   15    4     -0.92      0.00 
   -5   15    4      1.14      0.00 
   -3   15    4     -0.74      0.00 
   -1   15    4      0.85      0.00 
    7   15    4      0.87      0.00 
  -35    2    5      0.25      0.00 
    5    4    5     45.85      0.00 
   33    4    5     -0.62      0.00 
    6    5    5    -22.55      0.00 
   32    5    5     -0.65      0.00 
   31    6    5     -1.46      0.00 
   28    7    5     -2.28      0.00 
   30    7    5     -0.30      0.00 
  -29    8    5     -0.26      0.00 
   -1    8    5      7.40      0.00 
   29    8    5      4.09      0.00 
  -28    9    5     -3.25      0.00 
   21   12    5     -0.04      0.00 
   18   13    5      0.71      0.00 
  -13   14    5     -2.00      0.00 
  -11   14    5      1.58      0.00 
   -9   14    5     -3.24      0.00 
   -7   14    5     -1.22      0.00 
   13   14    5     -0.44      0.00 
   -6   15    5     -0.50      0.00 
   -4   15    5      0.43      0.00 
   -2   15    5      2.26      0.00 
    0   15    5     -1.58      0.00 
    6   15    5      0.36      0.00 
   34    0    6     -1.15      0.00 
  -35    1    6     -0.25      0.00 
   34    2    6     -0.52      0.00 
  -34    4    6     -0.33      0.00 
    5    5    6     -8.63      0.00 
  -32    6    6      1.05      0.00 
  -31    7    6     -0.14      0.00 
   29    7    6      2.14      0.00 
  -30    8    6     -0.94      0.00 
  -28    8    6     -2.79      0.00 
   28    8    6      1.02      0.00 
  -27    9    6     -0.22      0.00 
   27    9    6     -2.07      0.00 
  -26   10    6     -0.64      0.00 
  -22   12    6     -0.88      0.00 
   17   13    6     -0.97      0.00 
  -14   14    6      1.46      0.00 
  -12   14    6      0.70      0.00 
  -10   14    6      0.63      0.00 
   -8   14    6      0.22      0.00 
   -6   14    6      1.21      0.00 
   12   14    6      0.62      0.00 
   -5   15    6     -0.62      0.00 
   -3   15    6     -0.39      0.00 
   -1   15    6      1.31      0.00 
    1   15    6      0.66      0.00 
    3   15    6      0.04      0.00 
    5   15    6     -0.27      0.00 
   34    1    7     -1.39      0.00 
   32    5    7     -0.66      0.00 
    3    6    7     14.33      0.00 
   31    6    7     -0.82      0.00 
   28    7    7      0.39      0.00 
   30    7    7      1.78      0.00 
  -29    8    7     -3.26      0.00 
  -28    9    7     -2.17      0.00 
   25   10    7     -1.55      0.00 
  -24   11    7      0.73      0.00 
  -18   13    7     -0.51      0.00 
   16   13    7     -0.95      0.00 
  -13   14    7     -1.37      0.00 
  -11   14    7      2.19      0.00 
   -9   14    7     -1.25      0.00 
   -7   14    7     -0.20      0.00 
   -5   14    7     -4.56      0.00 
   -4   15    7     -2.07      0.00 
   -2   15    7      1.09      0.00 
    0   15    7     -1.94      0.00 
    2   15    7      1.39      0.00 
    4   15    7     -0.85      0.00 
  -34    0    8     -1.84      0.00 
   14    0    8    -11.45      0.00 
  -35    1    8     -1.12      0.00 
   33    3    8     -0.05      0.00 
   32    4    8     -1.34      0.00 
  -33    5    8      0.04      0.00 
   31    5    8      0.58      0.00 
  -32    6    8      0.32      0.00 
   30    6    8      1.30      0.00 
  -31    7    8     -1.24      0.00 
   29    7    8     -0.19      0.00 
  -28    8    8     -0.76      0.00 
   28    8    8     -0.51      0.00 
  -27    9    8     -1.25      0.00 
  -26   10    8      0.71      0.00 
   20   12    8     -0.75      0.00 
   15   13    8      3.13      0.00 
  -12   14    8      0.50      0.00 
  -10   14    8      0.42      0.00 
   -8   14    8      0.62      0.00 
   -6   14    8      1.07      0.00 
   12   14    8     -0.42      0.00 
   -3   15    8      0.27      0.00 
   -1   15    8     -0.46      0.00 
    1   15    8      0.28      0.00 
   33    2    9      1.03      0.00 
  -34    3    9      0.69      0.00 
  -30    7    9     -0.28      0.00 
    2    7    9     17.78      0.00 
   28    7    9     -0.37      0.00 
  -29    8    9     -2.60      0.00 
   27    8    9     -1.39      0.00 
  -28    9    9      1.70      0.00 
   26    9    9      0.59      0.00 
  -25   10    9      1.83      0.00 
   22   11    9      0.45      0.00 
  -21   12    9     -0.12      0.00 
   -6   13    9     -1.91      0.00 
   16   13    9     -0.45      0.00 
  -11   14    9      1.98      0.00 
   -9   14    9      0.08      0.00 
   -7   14    9      4.49      0.00 
   -5   14    9     -2.65      0.00 
   11   14    9     -0.51      0.00 
  -34    0   10     -0.11      0.00 
   14    0   10     -2.97      0.00 
   33    1   10     -0.59      0.00 
  -34    2   10      1.54      0.00 
   31    5   10      0.39      0.00 
   30    6   10     -0.51      0.00 
   27    7   10      0.77      0.00 
   29    7   10     -0.29      0.00 
  -28    8   10     -0.83      0.00 
  -27    9   10     -1.45      0.00 
   24   10   10     -0.49      0.00 
  -23   11   10      0.41      0.00 
  -17   13   10     -0.66      0.00 
   15   13   10      1.40      0.00 
  -12   14   10     -1.13      0.00 
  -10   14   10     -1.62      0.00 
   -8   14   10     -2.57      0.00 
   -6   14   10     -2.40      0.00 
   -4   14   10      3.00      0.00 
   10   14   10      0.52      0.00 
  -34    1   11      1.37      0.00 
  -33    4   11     -0.29      0.00 
   31    4   11      0.62      0.00 
   30    5   11      0.51      0.00 
   29    6   11     -0.29      0.00 
  -30    7   11      0.19      0.00 
   28    7   11      2.08      0.00 
  -29    8   11      2.18      0.00 
   27    8   11     -0.62      0.00 
  -26    9   11      1.77      0.00 
  -25   10   11     -0.21      0.00 
  -16   13   11     -1.40      0.00 
   -6   13   11     -4.88      0.00 
   14   13   11      1.01      0.00 
  -11   14   11      0.70      0.00 
   -9   14   11     -1.58      0.00 
   -7   14   11      2.30      0.00 
   -5   14   11     -0.63      0.00 
   -3   14   11      1.66      0.00 
    9   14   11      0.77      0.00 
  -34    0   12     -0.03      0.00 
   32    0   12     -1.83      0.00 
   28    6   12      1.45      0.00 
   27    7   12      0.31      0.00 
  -28    8   12     -0.93      0.00 
   26    8   12     -0.67      0.00 
  -27    9   12      1.52      0.00 
   25    9   12      0.95      0.00 
  -24   10   12      0.48      0.00 
  -15   13   12      0.04      0.00 
   -5   13   12      3.72      0.00 
   13   13   12     -2.41      0.00 
   -8   14   12      0.61      0.00 
   -6   14   12     -5.22      0.00 
   -4   14   12     -1.67      0.00 
   -2   14   12     -0.34      0.00 
  -33    2   13     -0.50      0.00 
   26    7   13     -2.44      0.00 
  -27    8   13      1.53      0.00 
   25    8   13      0.24      0.00 
  -26    9   13     -0.25      0.00 
   24    9   13     -0.36      0.00 
  -22   11   13      0.49      0.00 
   20   11   13     -1.04      0.00 
  -19   12   13      0.10      0.00 
  -14   13   13     -0.40      0.00 
   -6   13   13     -1.82      0.00 
   12   13   13     -0.52      0.00 
   -7   14   13     -0.55      0.00 
   -5   14   13     -0.75      0.00 
   -3   14   13      1.26      0.00 
   -1   14   13     -1.34      0.00 
    1   14   13      0.22      0.00 
    3   14   13     -1.25      0.00 
    5   14   13      1.69      0.00 
  -32    0   14      1.02      0.00 
  -33    1   14      0.03      0.00 
   31    1   14      1.05      0.00 
  -32    4   14     -0.33      0.00 
   29    5   14     -0.55      0.00 
   28    6   14      0.80      0.00 
  -29    7   14     -1.63      0.00 
   27    7   14      0.93      0.00 
  -10    8   14     -0.50      0.00 
  -25    9   14      1.58      0.00 
  -24   10   14      1.04      0.00 
  -21   11   14      0.26      0.00 
   19   11   14      0.92      0.00 
  -18   12   14      1.83      0.00 
   16   12   14     -1.58      0.00 
  -13   13   14      0.34      0.00 
  -11   13   14     -0.26      0.00 
   -7   13   14     -5.84      0.00 
   -5   13   14      0.73      0.00 
   11   13   14      1.71      0.00 
   -6   14   14      0.56      0.00 
   -4   14   14     -1.40      0.00 
   -2   14   14     -0.51      0.00 
    0   14   14     -0.73      0.00 
    2   14   14     -0.25      0.00 
  -32    1   15      1.12      0.00 
  -32    3   15     -1.42      0.00 
   29    4   15      0.12      0.00 
   28    5   15      0.77      0.00 
   27    6   15      0.72      0.00 
   26    7   15     -1.72      0.00 
  -27    8   15     -1.00      0.00 
  -11    8   15      4.81      0.00 
   -9    8   15      3.22      0.00 
  -24    9   15      3.08      0.00 
  -23   10   15      1.21      0.00 
   21   10   15     -0.54      0.00 
   18   11   15      1.32      0.00 
  -17   12   15     -0.79      0.00 
   15   12   15     -1.07      0.00 
  -12   13   15     -0.69      0.00 
  -10   13   15     -3.44      0.00 
   -8   13   15      2.19      0.00 
   -6   13   15     -0.66      0.00 
   -4   13   15     -0.04      0.00 
   10   13   15     -0.71      0.00 
  -32    0   16      1.76      0.00 
  -10    0   16    -15.59      0.00 
   30    0   16      0.75      0.00 
  -32    2   16     -0.07      0.00 
  -20    2   16     -4.92      0.00 
  -19    3   16      2.37      0.00 
   29    3   16      1.53      0.00 
   28    4   16     -0.26      0.00 
   27    5   16      1.80      0.00 
   26    6   16     -1.95      0.00 
   25    7   16     -0.40      0.00 
  -26    8   16      0.02      0.00 
  -10    8   16      2.25      0.00 
   -8    8   16      0.99      0.00 
   24    8   16      1.49      0.00 
  -25    9   16     -0.50      0.00 
   -7    9   16     -0.79      0.00 
  -22   10   16     -0.89      0.00 
   20   10   16      0.38      0.00 
   17   11   16     -1.28      0.00 
  -16   12   16      0.18      0.00 
  -11   13   16     -1.07      0.00 
   -9   13   16      3.32      0.00 
   -7   13   16     -1.39      0.00 
   -5   13   16      1.83      0.00 
   -3   13   16     -2.64      0.00 
  -32    1   17      0.84      0.00 
   29    2   17      0.37      0.00 
  -20    3   17      1.68      0.00 
  -30    5   17     -0.55      0.00 
   26    5   17     -1.35      0.00 
  -29    6   17     -1.11      0.00 
   25    6   17     -0.70      0.00 
   24    7   17      1.15      0.00 
  -25    8   17      1.12      0.00 
   -9    8   17      4.38      0.00 
   -7    8   17      2.42      0.00 
   23    8   17      0.86      0.00 
  -24    9   17      2.00      0.00 
   19   10   17     -0.05      0.00 
   16   11   17     -0.71      0.00 
  -15   12   17     -0.63      0.00 
   -8   13   17      0.27      0.00 
   -6   13   17      0.50      0.00 
   -4   13   17      0.53      0.00 
   -2   13   17      1.21      0.00 
    0   13   17      0.38      0.00 
    6   13   17      0.73      0.00 
  -30    0   18     -2.33      0.00 
  -31    1   18      0.47      0.00 
  -20    2   18      2.72      0.00 
  -30    4   18      1.64      0.00 
   25    5   18     -3.77      0.00 
   24    6   18      1.32      0.00 
  -27    7   18      1.54      0.00 
   23    7   18      1.44      0.00 
   -8    8   18     -0.45      0.00 
   22    8   18     -3.20      0.00 
  -23    9   18     -3.75      0.00 
   -7    9   18      0.26      0.00 
   18   10   18      0.12      0.00 
   15   11   18      0.78      0.00 
  -14   12   18     -0.29      0.00 
   -4   12   18      0.19      0.00 
   -7   13   18     -0.78      0.00 
   -5   13   18      2.26      0.00 
   -3   13   18     -1.00      0.00 
   -1   13   18      1.25      0.00 
    1   13   18     -1.45      0.00 
    3   13   18      0.81      0.00 
  -30    1   19     -0.04      0.00 
  -30    3   19      1.58      0.00 
  -20    3   19     -1.98      0.00 
   21    6   19     -3.19      0.00 
   23    6   19      0.03      0.00 
  -26    7   19      0.57      0.00 
   22    7   19     -0.83      0.00 
   -7    8   19      3.61      0.00 
   21    8   19     -0.68      0.00 
  -22    9   19     -0.69      0.00 
   17   10   19      0.99      0.00 
   14   11   19     -0.01      0.00 
  -11   12   19     -1.19      0.00 
   -5   12   19      2.45      0.00 
   -3   12   19     -0.52      0.00 
    9   12   19      1.17      0.00 
  -30    0   20     -0.42      0.00 
  -28    0   20      0.27      0.00 
  -29    1   20      0.83      0.00 
   27    1   20     -1.26      0.00 
  -30    2   20     -0.39      0.00 
  -20    2   20      0.20      0.00 
   20    6   20      1.67      0.00 
   22    6   20      1.05      0.00
[truncated: 555,642 more chars]
